# Supplementary material for: A method of large DNA fragment enrichment for nanopore sequencing in region 22q11.2
Source: Front Genet. 2022 Oct 31;13:959883. doi: 10.3389/fgene.2022.959883 (PMC9659874; doi:10.3389/fgene.2022.959883)
Supplement: Supplementary file 1 [file Table2.XLSX]

## Sheet: Sheet1
Table S2. Primer sequence
name	Sequence（5' to 3')	Usage
universal oligo	GACAGCATTGCGTGAACCGA	Amplification in RSA
P5 oligo	AATGATACGGCGACCACCGAGATCTAC
E3359-F	TCTCATTCCAAGTAGACTTCATCTC	sanger validation of E3359
E3359-R	CGGTGGCTCACTCCTGTAAT
E3534-F	GAACTGTCTGTCTCCTCCAATC	sanger validation of E3534
E3534-R	GACAAGACTGAGATGACATGCT
E3199-F	CTTCTTCTGTCGTGCCAACTTA	sanger validation of E3199
E3199-R	CAAGGTCTGATAGGTAATCACTCTC
