# Supplementary material for: A method of large DNA fragment enrichment for nanopore sequencing in region 22q11.2
Source: Front Genet. 2022 Oct 31;13:959883. doi: 10.3389/fgene.2022.959883 (PMC9659874; doi:10.3389/fgene.2022.959883)
Supplement: Supplementary file 3 [file Table3.XLSX]

## Sheet: Sheet1
Table S3. Target region
Chrom	From	To
22	18629191	18941010
22	20294029	20755269
22	21701605	21906075
