# Supplementary material for: A method of large DNA fragment enrichment for nanopore sequencing in region 22q11.2
Source: Front Genet. 2022 Oct 31;13:959883. doi: 10.3389/fgene.2022.959883 (PMC9659874; doi:10.3389/fgene.2022.959883)
Supplement: Supplementary file 6 [file Table4.XLSX]

## Sheet: Sheet1
Table S4. Summary of SVs detected by Sniffles
Sample	CHROM	POS	ID	REF	ALT	QUAL	FILTER	INFO	FORMAT
E3359	22	18650020	0	N	<DEL>	.	PASS	IMPRECISE;SVMETHOD=Snifflesv1.0.12;CHR2=22;END=21769660;STD_quant_start=26.619542;STD_quant_stop=61.140003;Kurtosis_quant_start=6.915576;Kurtosis_quant_stop=6.929559;SVTYPE=DEL;SUPTYPE=SR;SVLEN=-3119640;STRANDS=+-;STRANDS2=10,0,10,0;RE=10;REF_strand=35,0;Strandbias_pval=1;AF=0.285714	GT:DR:DV	0/0:25:10
E3534	22	18653575	0	N	<DEL>	.	PASS	PRECISE;SVMETHOD=Snifflesv1.0.12;CHR2=22;END=21767736;STD_quant_start=0.632456;STD_quant_stop=0.836660;Kurtosis_quant_start=0.380921;Kurtosis_quant_stop=-0.396491;SVTYPE=DEL;SUPTYPE=SR;SVLEN=-3114161;STRANDS=+-;STRANDS2=17,0,17,0;RE=17;REF_strand=65,0;Strandbias_pval=1;AF=0.261538	GT:DR:DV	0/0:48:17
E3199	22	18919575	0	N	<DEL>	.	PASS	IMPRECISE;SVMETHOD=Snifflesv1.0.12;CHR2=22;END=21788492;STD_quant_start=108.287118;STD_quant_stop=20.127096;Kurtosis_quant_start=-0.588320;Kurtosis_quant_stop=-1.744725;SVTYPE=DEL;SUPTYPE=SR;SVLEN=-2868917;STRANDS=+-;STRANDS2=12,0,12,0;RE=12;REF_strand=32,0;Strandbias_pval=1;AF=0.375	GT:DR:DV	0/1:20:12
