# Supplementary material for: A method of large DNA fragment enrichment for nanopore sequencing in region 22q11.2
Source: Front Genet. 2022 Oct 31;13:959883. doi: 10.3389/fgene.2022.959883 (PMC9659874; doi:10.3389/fgene.2022.959883)
Supplement: Supplementary file 7 [file Table1.XLSX]

## Sheet: Sheet1
Table S1. RSA primers in region 22q11.2
NO.	1st extention				2nd Amplification			Inner Primer Depth
	Chrom	From	To	Sequence*（5' to 3')	From	To	Sequence（5' to 3')	E3359	E3534	E3199
1	22	18629141	18629166	TGCAGTGGTCACCGACTGCCTCATT	18629191	18629216	CATTGCGTGAACCGACCATACCTTACACCACCCTGCTTCT	111.68	99.24	10
2	22	18630010	18630037	TTTCTCTGCCTTAACCCCAGAAACAGC	18630048	18630073	CATTGCGTGAACCGAGCAACATTGGTTCCTTTTACTAGAG	204.48	208.36	106.6
3	22	18631159	18631184	GCCTTCTACTGACTTGCTGTATTTA	18631225	18631250	CATTGCGTGAACCGACTCACTTGAGTTTTTGAGGTTCCTG	228.44	64.52	101.84
4	22	18632082	18632108	TGGGGTTTCACTATGTTGGTCAGGCT	18632114	18632139	CATTGCGTGAACCGAGAACTCCTGACCTCAGGTGATCCGC	164.96	60.84	136.68
5	22	18633103	18633127	ATAGTGATCTGTATTTACTACGTG	18633171	18633196	CATTGCGTGAACCGAATTTGGACTTTTGACATGACTTTGT	161.2	229.16	106.84
6	22	18633858	18633881	TCGGTGGAAAATTCCTAGAAGTG	18633886	18633911	CATTGCGTGAACCGAGCTGGGTCAGTGGGCATTCATATTG	180.56	347.52	110.2
7	22	18634871	18634894	AACACGTCATCGAGACTGCGGTC	18634925	18634950	CATTGCGTGAACCGAGGAAGACACCGAGGCTGCTTGAATC	104.16	262.8	100.44
8	22	18636037	18636063	AATACAAAAATTAGCCATGCGTGGTG	18636068	18636093	CATTGCGTGAACCGATGCCTGTAGTTCCAACTATTTGGGA	66.2	304	122.44
9	22	18637168	18637193	TATAAGAAATAGTGCTTCGATGTTA	18637232	18637257	CATTGCGTGAACCGAAGATACAAGGTCTCATTTGTTGCCC	67.36	293.76	125.12
10	22	18637981	18638004	TGTTACTGGGGCTGTGGGTTCTC	18638038	18638063	CATTGCGTGAACCGAGGTACTGGTCTAGTATCAGGGTGAT	154.08	158.24	92.6
11	22	18639101	18639125	AGGCTGCCCGAGCCAGCAGTGGCA	18639163	18639188	CATTGCGTGAACCGATGTTTCATTCTTTGCAGTAAGTCTT	177.56	40.68	62
12	22	18640321	18640344	ACAGAGATTCCATCGTGCCTGGC	18640362	18640387	CATTGCGTGAACCGAGAAGTGAAGTCGTGCTGTCCTGAAC	132.28	54.92	191.48
13	22	18641177	18641204	GCATTAGTTCCCATCTTTACTGCTACC	18641211	18641236	CATTGCGTGAACCGAGGGTCTGTCTGGAAGCAATGTGCTC	123.44	113.88	208.16
14	22	18642111	18642135	CTGTGCTTGGCCCTTGTGATAGAG	18642168	18642193	CATTGCGTGAACCGACGATTTGTTTGCAAGCTGAATGAAC	174.44	77.76	258.04
15	22	18643239	18643262	TTTTGTATTTTTAGTAGAGACGG	18643280	18643305	CATTGCGTGAACCGAAGGAAGGTCTCGATCTCCTGACCTC	114.56	121.52	151.76
16	22	18644734	18644760	CTGATCCAAAGGGGATGGGAAGCTTA	18644798	18644823	CATTGCGTGAACCGAAGAAGCAAGTTAGGTAGCCTGGACC	80.2	126.8	222.04
17	22	18645827	18645853	TTCTCTTTTGAGCTCTTATTGCAGTT	18645889	18645914	CATTGCGTGAACCGATTTTCTGTCTCTTTGCTGAAATTCT	152.16	184.44	202.24
18	22	18646843	18646868	CTAGCGAATGCTGGCTGCTCTCTGC	18646881	18646906	CATTGCGTGAACCGAGGTTAGTTGGAAGCTTGACGCTATC	183.48	254.16	111.96
19	22	18647707	18647731	GCTTGTGGTGCGAGTGTGTCTCAG	18647772	18647797	CATTGCGTGAACCGACCCTGTGCAGGCCTCTCTCAGCTGG	173.48	198.72	55.36
20	22	18648568	18648593	AGCATGCCCACTCGGCCACTTTTCT	18648639	18648664	CATTGCGTGAACCGAGGTAGAAAACCGCCATTGCTCACTC	203.16	243.16	137.76
21	22	18649639	18649665	TGACTACAGGCGTGCACCGCTACTCT	18649700	18649725	CATTGCGTGAACCGACTTGCTATGTTGCCCAGGCTGGTCT	89.72	125.68	202.84
22	22	18651106	18651130	AATCCATGAGTGGATTAATTCATT	18651164	18651189	CATTGCGTGAACCGACCCCCCCCCTTTTTTTTGGAGACAG	24.52	25.28	101.12
23	22	18652018	18652041	GTGAGCTCTCATGAGATCTGGTT	18652090	18652115	CATTGCGTGAACCGACCAGCACTTTGGGAGGCTGAGGTGG	17	145.84	161.48
24	22	18653013	18653038	TGTCCTTCACTAGTCTGGGGTTGCC	18653087	18653112	CATTGCGTGAACCGAGGTGGGTGAGAAAGGGAATCTGGGT	23.96	118.84	197.76
25	22	18653946	18653972	TGTGGGTTCATAGTACCAACCAAACT	18654013	18654038	CATTGCGTGAACCGAAAAGTAGCCAGTTGACTGGACCACA	41.88	8.32	158.96
26	22	18655536	18655560	TCCCCCTACAAAAGACTTTTTTGG	18655587	18655612	CATTGCGTGAACCGAATTCCTGGGCTTGTGGAGAAACAGA	35.12	17.76	72.36
27	22	18656381	18656406	AGGGACAAGGGCACTAAACATACTT	18656416	18656441	CATTGCGTGAACCGAGACATCCTGCTGCTGTTGCTCCAGG	56.2	49.08	66.16
28	22	18657475	18657498	CCTCCTGAATAGCTGGGACTACA	18657526	18657551	CATTGCGTGAACCGAATATTTTAAAAAAATGTTTGTAGAG	61.28	60.56	140.72
29	22	18658279	18658305	CAGAGGTTGGCAGACTTTCTCTGTAA	18658344	18658369	CATTGCGTGAACCGACGGTGTCTGTTGCAACCACTTAACT	76.92	76.08	201.28
30	22	18659548	18659573	TGCATATCTTCTGGTTTACATGAAG	18659613	18659638	CATTGCGTGAACCGAACACGCTGTCATTTTCCATTTCCGT	43.08	41	81.64
31	22	18660635	18660660	AACAGGGGGGCCCAGGGAGAGTCCG	18660709	18660734	CATTGCGTGAACCGAGAGATGAAGTGATGGAGACATTCAG	54.32	18.76	76.24
32	22	18661831	18661856	TGTTTAAAGCCTGCATAATATTCGC	18661898	18661923	CATTGCGTGAACCGAATTTGGTTTATCCCAATTTTCTGTT	29.76	10.68	55.08
33	22	18662991	18663016	GAAATACTTCTGGTATTTCACCTTC	18663042	18663067	CATTGCGTGAACCGATGTGAATAACAAAAACAGCAGAATT	18.76	28.6	171.16
34	22	18663825	18663849	GCACCTTCCTCCCCAGCACAGCAA	18663867	18663892	CATTGCGTGAACCGACATCCCTCTCTTATTGCCTTTGTGC	88.4	84.84	161.88
35	22	18665375	18665398	ATTTTACAAACTGATCATCATTC	18665428	18665453	CATTGCGTGAACCGAAGCTTGTTATGCTTGGGAAAGGCAG	81.44	47.72	148.36
36	22	18666328	18666355	ACTATTATGCCAATAAACCCGGAAAAG	18666369	18666394	CATTGCGTGAACCGAGACACATATTTCCTGTTTCCTTTTG	85.44	37.36	261.44
37	22	18667383	18667409	TTTTTACAGATGTCTTGTACAGTGTC	18667453	18667478	CATTGCGTGAACCGAATACAGCATCCTCATTAGCGATGCC	48.72	40.2	305.32
38	22	18668285	18668309	TCCCCAGAATGTGATATTCCCCTT	18668315	18668340	CATTGCGTGAACCGATCCATGTGATCTCATTGTTCAATTC	26.88	29	262.8
39	22	18669716	18669739	TAATAAACTGCACAAAACCTCGG	18669783	18669808	CATTGCGTGAACCGATGCGGAAGAAGGATGACCAAGAAGA	32.16	59.84	143.04
40	22	18670893	18670916	TCGGGAGCTGGGGCCACTCCCTT	18670964	18670989	CATTGCGTGAACCGAGGGGATGGCTCTGGTGAGGGTGGAG	29.24	45.52	124.56
41	22	18671709	18671736	TAGCTAAATGCCATTTTGGATTACATA	18671779	18671804	CATTGCGTGAACCGAATTTAATACCTGTCATGGACATTGT	48.28	55.92	150.28
42	22	18672552	18672576	CAATATTTTTTCATCCAGGCCTCC	18672582	18672607	CATTGCGTGAACCGATTGTCATGCATGCATATTAATTGAG	53.04	85.24	128.32
43	22	18674028	18674055	AGAAATTAATGGAGAGAGGAGAAAATT	18674089	18674114	CATTGCGTGAACCGAAACTCTGTCTCCCATGCTTTGCTGT	29.24	34.08	85.56
44	22	18674958	18674984	TAGGAGTTTGAGACTAGCCTGACCAA	18675013	18675038	CATTGCGTGAACCGAACAAAAATTATCCAGGCATGGTGGC	68.56	35.56	70.88
45	22	18675783	18675809	TGAATGTTATTCATGAATTTCCTGAA	18675849	18675874	CATTGCGTGAACCGAGGTAGCTAATTTTATTTATTGCATT	85.28	40.12	106.08
46	22	18676938	18676963	ACATCCTGGGCCATCTTGGGTGGTG	18677010	18677035	CATTGCGTGAACCGAAAAATCAACAACTGTAAAAGAGCCA	31.44	23.16	95.88
47	22	18677920	18677947	GATAGTAAAAATATTAATAGTTGCCAA	18677979	18678004	CATTGCGTGAACCGAGAAGAGAGGATTTTTAGGGAAGTGA	17.84	57.56	53.52
48	22	18678917	18678940	ACAGTACCTTCTTGTGGGTACCT	18678988	18679013	CATTGCGTGAACCGACACAGCATATCTTCTTATATTCTCT	38.96	48.24	220.08
49	22	18680072	18680095	CTCAGTGACTGTCTCCTCCAGTG	18680138	18680163	CATTGCGTGAACCGACAGACCTTCCGACACTGCAAAATGA	28.92	32.32	169.84
50	22	18681265	18681290	GGCTGTCTTATGTGAGGGATGGCGT	18681319	18681344	CATTGCGTGAACCGAAGGCATAGAGGGTGCTGGAACTCCC	9.84	26.88	49.32
51	22	18682205	18682232	TAAAGTGGAAAGCTTGTTCCTGAAGAA	18682267	18682292	CATTGCGTGAACCGAGCCAATTTTGCACGTCCTCTGGAAT	47.92	40.4	79.96
52	22	18683117	18683141	GTAAAACCCCATCATTGAAGATAA	18683148	18683173	CATTGCGTGAACCGAATATCCATGGTTAACAGATGAGATG	62.04	59.4	100.72
53	22	18683998	18684024	ATAACTTAATCTGTGGGGTGGGGGAT	18684036	18684061	CATTGCGTGAACCGAGATGCAGGTTGAAGGATGCAGGATG	69.8	29.84	96.56
54	22	18684795	18684818	AGGGTTTCACTGTATTCGCCAGG	18684856	18684881	CATTGCGTGAACCGAGGCCTCCCAAAGTGCTGGGATTACA	62.2	80.6	121.92
55	22	18685762	18685785	AATTTCAAAGATACTCTGCTTGG	18685810	18685835	CATTGCGTGAACCGAGGAATAAAACATAATCATGAAACAT	40.36	98.12	104.96
56	22	18688570	18688595	AAGAAAAATCAAAATCAGGGAAAAT	18688638	18688663	CATTGCGTGAACCGAGCACAGATAGTGGCACTTAGGACCA	75.56	79.6	151.2
57	22	18690454	18690479	AAAGCCTTGTTATCATAGAGAATGA	18690498	18690523	CATTGCGTGAACCGAGCCACTGAAGACCCTGAAGACCTTT	39.28	61.48	44.36
58	22	18691406	18691433	GGCTTTGGGCTGAAACTCTTCCACCTC	18691453	18691478	CATTGCGTGAACCGAAGATCATCAGGCATTAGTTAGATTC	62.96	64.04	255.52
59	22	18692232	18692256	GACACATCATCATACTCTGGTGCA	18692262	18692287	CATTGCGTGAACCGATATTTTATTCCCTAGACCCACTCTT	61.92	49.2	276.88
60	22	18693280	18693306	CCATGTAAATCTATACCTCATATATT	18693347	18693372	CATTGCGTGAACCGATGTTTTGGTCTTTAAACAATGTCCA	47.44	28.92	115.64
61	22	18694160	18694184	GTGGCAGATGATCCAAGGCGTCAG	18694199	18694224	CATTGCGTGAACCGAATCTGGAGCCGGTGCTGAGGAAATG	40.8	60.08	83.72
62	22	18695115	18695142	TGTTTATGTGTTTTTGTGAGATGGTGT	18695185	18695210	CATTGCGTGAACCGACTCACTGCAACCTCATTGTGTGGAG	46.88	72.6	38.92
63	22	18696309	18696333	AATTTATACACGGCGAAGGGGAGT	18696372	18696397	CATTGCGTGAACCGAGTAAAGTTGAAAATATATACATATGTG	51.88	67.32	57.6
64	22	18697388	18697412	TCATCTATTTCATCTGGGTTATCC	18697429	18697455	CATTGCGTGAACCGAATTATTTATAGTAATCTTTTATAATCC	27.24	37.12	74.28
65	22	18698192	18698219	ATGCCTCAGCCTCCTGGGTAGCTGGGA	18698235	18698260	CATTGCGTGAACCGACCACTCCCAGCTAATTTTTGTGTTT	41.08	45.76	136.24
66	22	18699120	18699147	TTTTATTCATTTGTGAAATGAAGACAA	18699186	18699211	CATTGCGTGAACCGACCACCCACAGAAAAGGACTGAGAGA	64.84	55.68	163.12
67	22	18700044	18700067	CACCAATCTTGAACTCAAATGTG	18700110	18700135	CATTGCGTGAACCGATGTGGTCTGGAGGCAGTCCTGTCTT	80.24	40.4	208.92
68	22	18700877	18700904	CTACCAAAATAAACTCATAAATCTCCA	18700920	18700945	CATTGCGTGAACCGAAAATAGAGATCTACAAATTGCCTGA	107.56	26.68	212.4
69	22	18701889	18701915	AAGCCAGGAGAGAATAGGATGCTATA	18701943	18701968	CATTGCGTGAACCGAAATCAGGAAGACCACAACTTGTAAA	59.76	62.44	87.32
70	22	18702771	18702796	TCGGGGGCTGGGAAGCTGGGGTGCC	18702839	18702864	CATTGCGTGAACCGAGCCGGGGACAGGAGGGCCATGCAGG	28.56	52.92	69.16
71	22	18703940	18703964	GGGCTCTGCCTCCCCAGTCAGCAT	18704006	18704031	CATTGCGTGAACCGAAGAACAGTTTCTGAATGAGAAAAGA	46.84	69.84	128.88
72	22	18705028	18705051	TGGCCTCAGCAGCCAGACCGGCA	18705060	18705085	CATTGCGTGAACCGACCCCTCTCTCTAAAACACTGGACCC	46.84	48.8	149.24
73	22	18706110	18706134	TCCGGCGGAGGGGATCATGCGCCA	18706170	18706195	CATTGCGTGAACCGATCTCAGTGAGCAAGAGAAATGTTTA	35.52	36.52	78.32
74	22	18707041	18707066	TGTGATGGTTCTGTGGTTGCAGGGA	18707106	18707131	CATTGCGTGAACCGAACCAACACGAAACAATGCTTTTATT	57.24	28.88	75.84
75	22	18707851	18707875	AAAGAAAATCCCAGGACCAAATGG	18707924	18707949	CATTGCGTGAACCGACTCAAACTCTTCCAAAAAGATTGAA	66.72	31.44	101.08
76	22	18708751	18708774	CATAGATGACATATTTTTATGTA	18708786	18708811	CATTGCGTGAACCGAAAGACTTCACTAAAAGACTGTTAGA	111.12	40.6	145.32
77	22	18709883	18709906	ACCAGCTATATTTCAATAATATG	18709915	18709940	CATTGCGTGAACCGATCCTCACAGTTTTGCCACTCCTCTT	102.68	23.96	96.52
78	22	18710806	18710829	ATCTCGGCTCACTGCAACATCTG	18710847	18710872	CATTGCGTGAACCGATTCTCTTGCCTCATCCTCCCAAGTA	59.2	55.48	119.92
79	22	18711922	18711949	GGTGCAGCGCACCAGCATGGCACATGT	18711963	18711988	CATTGCGTGAACCGAAACCTGCACAATGTGCACATGTACC	10.36	43.4	168.72
80	22	18712762	18712788	GAAGATGTTTCTGTAAGAAATTAAGG	18712801	18712824	CATTGCGTGAACCGAGGAGGGCTGCTGGCATGCTTGAA	38.76	20.16	139
81	22	18713672	18713696	GCGTAGCCTACTACATACCTAGGC	18713714	18713739	CATTGCGTGAACCGAGCTCCTGGGCTACACACCTGTGCAG	40.2	20.76	62.12
82	22	18714403	18714426	GCTGTAGGCAGTTATATCACAGT	18714459	18714484	CATTGCGTGAACCGAAACACAGTACATTGGGAGACCGAGG	58.28	22.6	168.2
83	22	18724966	18724991	AGACATGGATCAAGTCCAGTAAGAA	18725017	18725042	CATTGCGTGAACCGAGGAGTTATCACCACAAGCCCTCTGA	13.64	2.88	30.52
84	22	18726097	18726123	GGACCTGTCCTTATCTCAGGCATTTC	18726169	18726194	CATTGCGTGAACCGAACTGGAGAAAGACAGTGAGGGGTCT	20.52	44.36	109.08
85	22	18727123	18727149	CAAGAAGGTACTGTGGAAGTTCATTA	18727172	18727197	CATTGCGTGAACCGAGTTGCGGGGAGTATTCAGTGTCCCA	61.2	33.44	181.4
86	22	18728127	18728150	CTTTGCCTTTTCCAGAATGTCAT	18728194	18728219	CATTGCGTGAACCGATGCACTAAATTGATGTATGCTTTAG	62.84	30.52	255.12
87	22	18729632	18729658	GTGCCTCCTTGTTCCTGGGCACTGCT	18729707	18729732	CATTGCGTGAACCGAGATGTCTCTTCCACAGTCTAGGCGA	56.24	54.36	91.36
88	22	18730768	18730794	CAGTTAATGGACATTTAATTGTTTTG	18730827	18730852	CATTGCGTGAACCGAATTCATATACAGTCATGTAATGCAT	84.52	47.24	132.64
89	22	18731772	18731795	AGCCTGATGTGGCATGGACATGA	18731838	18731863	CATTGCGTGAACCGAAGGGCCGAGGTGAAAAACCTGGGAA	74.44	36.96	117.56
90	22	18732610	18732634	ACAAACATTAGTATACAAACATCT	18732676	18732701	CATTGCGTGAACCGAAGTTCCTGGGTCCAACAGGGGTTCT	52.68	56.08	69.92
91	22	18733729	18733754	GCAAGTAATATTGTTTTTACAGGTT	18733793	18733818	CATTGCGTGAACCGAAGCAGTGGGACTCTCATCAAACTAT	35.48	74.76	133.44
92	22	18734871	18734896	TTGAGGATTGGTGGTGTCTTGTGTG	18734934	18734959	CATTGCGTGAACCGACAGGTGAGGCTGTGTGTTTTCTCAG	36.6	54.92	85
93	22	18736007	18736034	AAATCTCGTACATACAACAGGCAAATG	18736081	18736106	CATTGCGTGAACCGATGCTGGACTTCAACCTGGGTAGAAG	15.2	53.84	128.28
94	22	18736849	18736872	CTCTGTGTTCTTCTAGCTCCCCA	18736903	18736928	CATTGCGTGAACCGAGATGCCTCACACGATATCACTAACG	16.84	98.84	112.6
95	22	18737802	18737825	GGACGCTGTACACGACATTGCTA	18737836	18737861	CATTGCGTGAACCGAGTATAAGACATCGCTAGTAACTATC	102.56	72.84	66.2
96	22	18739186	18739211	TTGTGAAACTGCCAATCTAGATACA	18739243	18739268	CATTGCGTGAACCGAGTCTTTTCCACAGGTGTCTTCCGTG	52.24	5.72	23.36
97	22	18740336	18740360	TTGGTGAGAATCAGGAATTGAGGC	18740394	18740419	CATTGCGTGAACCGAATATAAATAGTTTGGAAAAGATGCA	10.96	5.92	39.72
98	22	18741316	18741341	TACACAAAGTCCTCTGCACCTCTGC	18741360	18741385	CATTGCGTGAACCGAACCTTAGTTATCATTCCACATTTCA	63.56	14.44	40.88
99	22	18742144	18742169	TGCAGTGCTTGGGAAGGCCAACCTT	18742178	18742203	CATTGCGTGAACCGACCTGCCAGCTTTACAGTGACAGAGG	68.44	13	103.64
100	22	18743117	18743144	AGAAGTGGTAACCTCTTATGGAGAGGC	18743190	18743215	CATTGCGTGAACCGATGTGGGTTGGGAAGGTGAAATACCA	53	37.16	182.88
101	22	18743883	18743907	CATTAAGCATAGCGTGGATTCATA	18743944	18743969	CATTGCGTGAACCGAAGCACAAGAATGAACGAACGCAAGA	46.24	45.72	184.08
102	22	18744767	18744793	ACTATTTCCAATTGCTTCCCCAAACG	18744798	18744823	CATTGCGTGAACCGACTCACTGTTCTCCCATCACACCCTT	50.72	50.56	71.36
103	22	18745772	18745797	TCCCTTTCCACATTCTGAGCTCCGC	18745809	18745834	CATTGCGTGAACCGACGCTATCCTTCCCCACCTGCCTCCC	81.2	72.16	16.6
104	22	18746757	18746782	GCGTCAGCAAACTTCCAGGCGGCTG	18746808	18746833	CATTGCGTGAACCGATTGGAGAGGAACAAAATAGGTGGCC	69.4	70.36	78.28
105	22	18747556	18747583	TCAGTTTTAGCTTCCTGAGTAGCTAGG	18747591	18747616	CATTGCGTGAACCGATGTGTACCACCATGCCTAGCTATAA	77.12	89.88	213.44
106	22	18748520	18748544	CAAACAAACAAACAAAAAAACAGT	18748560	18748585	CATTGCGTGAACCGAGTGCTCATGCCTATAATCCAAGCAC	53	100.4	145.76
107	22	18749525	18749551	CTATTGGTCAGGCTGGTCTCAAACTC	18749581	18749606	CATTGCGTGAACCGATCCCAAAGTGCTAGGATTACAGGTG	14	52.2	151.44
108	22	18750541	18750566	CTCAAAAAAAAAGAAAAAAAGAGAG	18750596	18750621	CATTGCGTGAACCGATCAATACCTGGGTGAGCACAGTCAT	11.88	92.8	211.36
109	22	18751431	18751454	TGGGTACAGTTATATATCTGGGA	18751474	18751499	CATTGCGTGAACCGAGGTAGAGGGAAGCAGGAAAGAGTAT	17.96	84.96	172.8
110	22	18752565	18752592	CACCTCAGCATCCCAAGTAGCTGGGAC	18752637	18752662	CATTGCGTGAACCGATTTTGTATTTTTTGTAGAGGCAGGG	34.88	99.68	46.84
111	22	18753742	18753765	TTATAGAATGACGATATTAAGAT	18753810	18753835	CATTGCGTGAACCGATTTGAGACCAAGTCTTGCTCTGTCA	32.6	88.6	84.44
112	22	18755132	18755158	TGCCTGAGACCCCAGTCTCATTTGCA	18755178	18755203	CATTGCGTGAACCGAAGTGGGTGTCGCATCTCTGTATGTC	32.44	43.44	111.08
113	22	18756270	18756294	CACACACACACCCACAAATATACC	18756313	18756338	CATTGCGTGAACCGATCACACATACCCACCCCCCATACTC	20	42.4	89.2
114	22	18757328	18757351	CTGAGGGGAGTTTTCTTTGCCTA	18757368	18757393	CATTGCGTGAACCGAGTTAACTCCCTCACTGCTGGTAGGT	31.96	50.64	115.68
115	22	18758459	18758482	GTAGGGGGGCCTGCGGACGCCTC	18758525	18758550	CATTGCGTGAACCGAACCAGGAGCTGAAGTGCATTCCTGG	60.96	68.16	145.96
116	22	18759246	18759269	GAGGAAGGCATCTCTCTCCTGAT	18759275	18759300	CATTGCGTGAACCGATGGGCAAAGGAATGTCTCAGTGTTG	62.6	122.68	142.92
117	22	18760406	18760432	GCTGTGATCACCGCCTCCCACCAGCC	18760445	18760470	CATTGCGTGAACCGACCTTCCCAGAACCCTGCTCCAGGTG	53.24	60.04	133.16
118	22	18761590	18761616	ATCAGGAAGAGCAGGTTGGGGCCTGC	18761622	18761647	CATTGCGTGAACCGATCACTGGAGCAGGGGGCTTGGCCCT	33.76	10.16	78.4
119	22	18762538	18762563	GGCCCAGCAGCCCCTACTAGAGGTT	18762607	18762632	CATTGCGTGAACCGACAGACAGGTGAGCAGTGCCCCCGTC	27.92	5.08	44.12
120	22	18763385	18763412	CAGGCTTAGGGCAGAGGAATGAGGAGG	18763439	18763464	CATTGCGTGAACCGATGGCAGCTATGACGGGGATAAGGAT	33.16	34.04	23
121	22	18764390	18764413	GATCACGAGGTCAGGAGATCGCG	18764448	18764473	CATTGCGTGAACCGAAAAATTAGCTGGGCGCAGTGTCGGG	21.84	82.96	94.4
122	22	18765391	18765417	AACAACAGCTGCCTTTTTTTTGGGAA	18765436	18765461	CATTGCGTGAACCGAAAATCATCAGAGGCAGACAGGAGCA	14.48	66.32	160.32
123	22	18766482	18766505	TTAATAATCAATAGCAGCAGCTG	18766533	18766558	CATTGCGTGAACCGAAAGGTGAGGGCTCCCGAGCCTGGAC	15.88	19.16	70.56
124	22	18767421	18767446	GATACGATCTTGCTCTGTTACCCAG	18767487	18767512	CATTGCGTGAACCGACTCAAGTGATCCTCCAGCAGACCCT	40.72	36.36	103.92
125	22	18768589	18768614	ATGAAACAGTGACAAAAATTACCTG	18768632	18768657	CATTGCGTGAACCGACTCCAGGCCCCTGCCCCACAAATCC	74.4	74	200.6
126	22	18770027	18770052	CTGGATTCAAGCAATCCTCCCACCT	18770087	18770112	CATTGCGTGAACCGAAGCACACCTAGCAGAAGGGGATTTT	28.76	71.92	110.76
127	22	18770943	18770969	GTTTCACCAGGTTGGTCAGGCTGGTC	18770974	18770999	CATTGCGTGAACCGACTCCTAACATCAGGTGATCCATCCT	41.84	51.52	81.92
128	22	18772114	18772139	CAATCAGGCTCTCATGCCACCACAC	18772163	18772188	CATTGCGTGAACCGAACACTGCCAGACCCAGTGCCCCCTC	80.92	23.68	31.32
129	22	18772929	18772953	AGACCAGGAGATAACTCCCCTGAC	18772998	18773023	CATTGCGTGAACCGACTAGGTCACCCTCCATAGAGTCCCA	54.28	40.52	173.8
130	22	18774324	18774350	GTGAGTTGTTGAGACCCTCCCATCCT	18774366	18774391	CATTGCGTGAACCGAACTCTATTGTGCCTCCTTTGGGGAC	39.68	8	246
131	22	18775387	18775410	GTGTCCCTGCCATGTGGCACATA	18775418	18775443	CATTGCGTGAACCGAAGAACCTGCAGGCTTCCACCCTGGC	53.76	10.52	170.08
132	22	18776287	18776310	GTTGCCCAGGCTGGTCTCAAACT	18776354	18776379	CATTGCGTGAACCGAGGATTACAGTTTCTTCTTTTTCTTT	53.72	40.64	111.08
133	22	18777089	18777114	TTTAAGTCTTTAGGAGGGAACTTAT	18777157	18777182	CATTGCGTGAACCGAAGTAGAAGCCAGGCACCATGGCTCA	61.88	46.36	113.04
134	22	18778202	18778229	TCTAAATAGATATAGATAGATAGATAG	18778274	18778299	CATTGCGTGAACCGAAGATAGATAGATAGATAGATAGATA	46.44	45	150.96
135	22	18779075	18779098	ACAGTGGCTGAGCCTCCACTGCT	18779125	18779150	CATTGCGTGAACCGACTGGCCTGGTTTCTCCTGTGTCCCC	32.84	85	211.92
136	22	18779933	18779956	ACACCCCCAGGAGGCCTGAGTGG	18779963	18779988	CATTGCGTGAACCGACTCTTGCTCACTGTATGTCCCCTGT	37	64.88	269.8
137	22	18781043	18781066	GAATTGCTTGAACCCGGGAGGTG	18781092	18781117	CATTGCGTGAACCGACACTGCACTCCAGCCTGGGCCACAA	32.32	29.76	253
138	22	18782049	18782072	CCCTGGACTCTTTCTATGAAGAT	18782109	18782134	CATTGCGTGAACCGAGGGAAGGAAGAGTCCATGGTGCTGA	36.8	21.96	111.52
139	22	18783071	18783096	CGCTGACCTCCTGCCTTCTGGCTCA	18783104	18783129	CATTGCGTGAACCGATCTCCACGGTCACTTCTGCCTGCCT	25.88	9.92	102.52
140	22	18783909	18783934	CTGTGCCTCAGTGTAAGCTAATCTA	18783943	18783968	CATTGCGTGAACCGAATGACAGACCTCAAAACGGCCCATA	18.32	17.72	209
141	22	18785036	18785059	GTTTCATTCTCCTCCAGTCTTCC	18785108	18785133	CATTGCGTGAACCGATGCAATAATGAGTTTAACCAGAATG	21.48	17.44	145.72
142	22	18786020	18786046	GAACTTCCTAAGCAATGGGAGTACCT	18786064	18786089	CATTGCGTGAACCGACCCCTTTTGGCCATCCCAGAGTTTA	18.96	58.84	312.88
143	22	18786970	18786996	TCTCCCAGTATCTAATTGTTTAAAAG	18787007	18787032	CATTGCGTGAACCGATCCCCCCTCTCTCTCTTGCTCCTGC	16.48	55.64	306.24
144	22	18787951	18787975	ATATGTTCAAGATGTGTGACTGAG	18788007	18788032	CATTGCGTGAACCGAATTTTACATCTACTTTTCCAGTTGT	28.6	27.52	181.32
145	22	18789502	18789525	AGATCACACCACTGCACTCCAGC	18789561	18789586	CATTGCGTGAACCGATAACCAAGGTCCAGATGGCACAAGT	64.2	51.6	64.92
146	22	18790531	18790555	CCACACACTCCCATCAAGAGGTGG	18790578	18790603	CATTGCGTGAACCGAGTGGATCTGGGCAGGAAGTCACTGT	59.08	62.28	62.8
147	22	18791582	18791608	TTTTAAATCCAAGGACAAAAATATCA	18791637	18791662	CATTGCGTGAACCGACTGAATCCCCAGTGGTACCTAAAAT	26.52	65.68	64.12
148	22	18792704	18792727	TCACTCTCATGCGAAGGACAGCA	18792751	18792776	CATTGCGTGAACCGAGCAGCGAGGGAGCCCTGCAGCCTGC	15.32	80.08	164.08
149	22	18793900	18793926	CCTCTCAGCAGTGGAAGCACTAGCCA	18793935	18793960	CATTGCGTGAACCGACCTCTTGGACGATAGCTGGATAATC	4.84	59.4	178.32
150	22	18795218	18795242	TGGAAAAAGGACTGGGCTAGTATA	18795248	18795273	CATTGCGTGAACCGAAAACGCTAAAGGGAGGTCGGGTAAT	19.28	21.52	148.92
151	22	18796238	18796263	CTCTGGTTATCACCTGAAACAGGAA	18796312	18796337	CATTGCGTGAACCGAAAACTAGCATTTCCAAAGGTGTCTT	23.52	17.32	112.24
152	22	18797333	18797357	CCATGTGCCTCTGAGAAGTGAGCT	18797402	18797427	CATTGCGTGAACCGAGTCACTCAGCTGATGGATGGCAAGC	22.8	32.44	39.04
153	22	18798439	18798465	ATCCCCATGGCTAGGGACAGTGACAT	18798508	18798533	CATTGCGTGAACCGATCCAGAAGAGACACTGGGACCTGTG	48.12	30.16	8
154	22	18799947	18799970	TCCCATGGTCCTGGCCAACCCCA	18799980	18800005	CATTGCGTGAACCGAATCCTCACTCGTTCACATCTGCCTT	35.08	25.24	89.2
155	22	18800718	18800742	TGGATAACTGCAACACCTGCTTCT	18800781	18800806	CATTGCGTGAACCGATTACTTCATGTTCCTGTTCTCACTG	68.04	49	229.12
156	22	18801679	18801705	ACAGGTGCCAGCCATCACCCCGACCA	18801715	18801740	CATTGCGTGAACCGAAAAGGCCTTTGCCAGTCATCAAACA	42.28	58.12	173.64
157	22	18802503	18802527	CAATTCACGCTATTAACTCAAATT	18802549	18802574	CATTGCGTGAACCGAAGGGCATTTTATCTAGAAATTATAA	60.88	32.08	95
158	22	18803402	18803425	AAAGTCATACAGATGACTTTAGG	18803463	18803488	CATTGCGTGAACCGAAATAGTCAATTCAGAAAGGTCAAGG	44.28	13	143.44
159	22	18804515	18804540	TGCTGAACCATTCCAGCTGCACCAC	18804573	18804598	CATTGCGTGAACCGAGTATAGAATTAAGAACAAGGCAACT	11.8	49.04	86.52
160	22	18805480	18805504	AGCTGGGCTTGGTGGCAGGCACCT	18805541	18805566	CATTGCGTGAACCGACGATTGAACCCTTACCCAGGAGACA	24.92	92.72	37.68
161	22	18806589	18806614	TCAACAAGAGTTTTCATTAACATGT	18806625	18806650	CATTGCGTGAACCGAAGGTGTTCCTTGGATTTTCTTGAAA	27	74.72	165.12
162	22	18807665	18807689	GTACTATTGATATTATAATCACCA	18807707	18807732	CATTGCGTGAACCGATTTGTCACCCAAAGTTTTACTTTGA	72.64	38.12	101.56
163	22	18808511	18808534	ATCTTCACTTGCAATACTCACTC	18808545	18808570	CATTGCGTGAACCGAGCCCCTAAAGCAATTATTCATTAAC	108.44	45.72	68.52
164	22	18810049	18810074	TTTGGGACAGGACACCTCTAACTCC	18810092	18810117	CATTGCGTGAACCGAGCATAGTAGGTGCCATGAAAGCCAG	26.04	53.16	50.2
165	22	18810866	18810891	ACAGTGCAAAACTGTAGTGGCAGGA	18810906	18810931	CATTGCGTGAACCGAGCTGGGGTCCTGGAGGCAGGAGAGG	54.92	51.36	38.64
166	22	18811922	18811947	CCACAAAGAGGATGGATTCAGGAGA	18811956	18811981	CATTGCGTGAACCGAACCTTAAACGGCTTGGAAACTAATT	55.32	49.2	115.76
167	22	18812862	18812885	CTTATCAGACTGAAACAAGAACA	18812890	18812915	CATTGCGTGAACCGAATATTCCAAGGGAGGTGACAATGGG	50.88	35.44	172.96
168	22	18813994	18814021	AATGCCTTTCCCACGTTTCTAACTCTG	18814059	18814084	CATTGCGTGAACCGATTACCTGCTGCCTGACGAAAACCAG	57.6	6.6	122.08
169	22	18815409	18815435	AATTAGTCAGGACATAATCTCCCTGT	18815445	18815470	CATTGCGTGAACCGATGCCACATCCATACCTGTCTTCACA	16	6	89.24
170	22	18816288	18816314	AACTACAAATTATCCTGTGGGTGTGA	18816335	18816360	CATTGCGTGAACCGAAGGGTGGTACAATTGGACATGTGTG	32.56	64.92	48.84
171	22	18817277	18817303	GGGACACCATGACAAACAACACAGAA	18817345	18817370	CATTGCGTGAACCGACCATTACTTACAAAAGTACAATCTA	19	66.84	35.84
172	22	18818890	18818916	ACACACATAGTTCTGATATATTCACC	18818923	18818948	CATTGCGTGAACCGACCACAGTCCTCAAGGCTCTCTCAAT	54.04	37.12	117.12
173	22	18819868	18819893	GGGCTCACGGAGAAGGGGGAAGCTC	18819931	18819956	CATTGCGTGAACCGATGCAGATCAATGCCTGCTTAGGGTT	62.08	23.92	98.36
174	22	18820918	18820944	GAGCAACTATTTTGACTGCGCATGCG	18820954	18820979	CATTGCGTGAACCGAGGGCCGGGCGACTTGAGATCCGCGG	62.84	27.32	82.08
175	22	18821845	18821870	CAAAAGGTCTGAAGGTGTCAGGACC	18821893	18821918	CATTGCGTGAACCGAAGAAGGCCCTGAGGAAGAAGAAAAT	68.48	55.2	80.68
176	22	18822800	18822825	GAATTCAGTCATGGTGATAATTGGA	18822860	18822885	CATTGCGTGAACCGATGTTTGTGTATGCAGCCTTGCTGTT	38.68	59.72	31.32
177	22	18823762	18823786	CTACTCCCCAATGATTTCACAAAT	18823817	18823842	CATTGCGTGAACCGATCAGTTCTGATATAGCCATAAAATT	39.64	30.64	101.04
178	22	18825044	18825071	GGTCACCAATGCAAAGCAGTAGTGGGC	18825084	18825109	CATTGCGTGAACCGAGTTATCCAAAGCAGCACATGGGGTT	17.96	19.4	207.68
179	22	18826030	18826054	CTCAGCCCCCCAAAGTGCTGGAAT	18826098	18826123	CATTGCGTGAACCGAATATACAGAAGCTCTTGCTTTGGTA	8	12.56	194.68
180	22	18827039	18827064	AGGGTTCCAGTTGAGGGAGGTCTGC	18827086	18827111	CATTGCGTGAACCGACTGCCACCATGGCCCACAATTAGTC	18.16	29.32	90.56
181	22	18828171	18828194	CCACCACACCTGGCCTATGTATG	18828215	18828240	CATTGCGTGAACCGATTTTTTTTTTTGAGACAGAGTCTTG	30.56	49.68	41.64
182	22	18829293	18829318	GCCATCATGGCTCACTGCAACCTCA	18829341	18829366	CATTGCGTGAACCGATCCACCTCAGCCTCCCATGTAGCTG	31.6	42.16	56.88
183	22	18830001	18830028	AAAAATACCTAGACTAGGCAAATCCGT	18830065	18830090	CATTGCGTGAACCGAGAGTGGTGAATGTGAAATGGCTGCT	32	28.04	113.4
184	22	18831083	18831108	TGAAAAGCTGGCACTACAGGTGCAC	18831116	18831141	CATTGCGTGAACCGAGCCCAGCATAATGGCTATTTCTTGA	56.64	44.28	145.2
185	22	18832103	18832127	GGGAAGTAATCTGTGCCAAATGTA	18832137	18832162	CATTGCGTGAACCGAACAATTTGGGACAAAAATGATGTCT	79.72	47.88	203.4
186	22	18833167	18833193	TTAGCCGGGTGTGGTGGCGGGCGCCT	18833202	18833227	CATTGCGTGAACCGAGCTACTCCAGAGGCTGAGGCAGGAG	73.2	102.68	98.56
187	22	18834085	18834111	TCCCAGGAGCGGTTACCTGGGCACTC	18834137	18834162	CATTGCGTGAACCGAAGGCCGAGGACCTGCCAGTAGGGCT	52.64	85.04	15.96
188	22	18835470	18835495	AGCCCAGGTCACCTCGCTGATTCCT	18835522	18835547	CATTGCGTGAACCGAGTGGGCATGAGAAGAACAAGGTGTG	48.88	40.52	189.28
189	22	18836510	18836536	GGCACAACTCTGCAATCATACTACAT	18836579	18836604	CATTGCGTGAACCGAACTCTGTCACCCAGGCTGAAGTGCA	38.44	41.56	181.16
190	22	18837669	18837695	AGGAGAATCACTTTAAGCGGGAGGCA	18837714	18837739	CATTGCGTGAACCGAAGAGGTTGCAGTGAGCCAATCTCAA	8	82.64	203.36
191	22	18838851	18838875	CTCCGCAGGCAGGGCTGCTGAGAG	18838909	18838934	CATTGCGTGAACCGAGTGTGACAAGCCCCTCTCACCCCGA	12	54	252.32
192	22	18840281	18840304	ACATTGATAGACTGGTTTCCAGT	18840343	18840368	CATTGCGTGAACCGAAGAGACAAGGCTGGATTTGGCTTTT	5	42.72	49.96
193	22	18841253	18841279	TCCAGCATCTTATTAGGTATCTGGAT	18841302	18841327	CATTGCGTGAACCGATATGTATAAAACTTAAAAATATTCA	5.88	37.68	12.08
194	22	18842300	18842323	CCTCCAGGAGATGGACTGGGACC	18842328	18842353	CATTGCGTGAACCGAACATCGGTGGAGAACAGGATGCTCT	21.96	67.24	198.24
195	22	18843286	18843312	TCTCTGCCATCCTGTAGAGGACCGAA	18843325	18843350	CATTGCGTGAACCGATTTCAACGCCACCACCAGGAGAGAG	52.6	67.8	345.44
196	22	18844548	18844575	GGACAGCAGACTTTAGGACCCCACAGC	18844595	18844620	CATTGCGTGAACCGAACCCACTTGGCCTCCTTGAGAAATA	54.6	61.56	173.64
197	22	18845375	18845400	ACATCCTCACCACAGGCCAGGTTCA	18845433	18845458	CATTGCGTGAACCGAAGGGCCCTCCCAGGGATGCTGGGCA	68.48	69.12	127.56
198	22	18846367	18846391	CCAGAACCCCTGCAAATCACACAT	18846417	18846442	CATTGCGTGAACCGATGTCTAAGTCAAGTCAGCACGGGAA	43.56	41.64	161.88
199	22	18847289	18847316	TGTGATTTGGCTCTTTAGGAAACTGAA	18847354	18847379	CATTGCGTGAACCGAGCCATTGACCCAGTCCATCTTATGC	88.12	70.2	258.12
200	22	18848242	18848268	TTTTTTATGTTTAACTTGCCAGAGTA	18848293	18848318	CATTGCGTGAACCGAAGTGGCTCATGCCTGTAATCCCAGA	64.04	59.24	184.6
201	22	18848991	18849017	TTATTTAGGACTGCGTCGTAGGAGAC	18849054	18849079	CATTGCGTGAACCGAACTGCTAAGTTGAGGAAGCCCACAT	77.28	54.84	113.16
202	22	18850176	18850202	GCCTGAGTGACAGAGTAAGACCCTGT	18850240	18850265	CATTGCGTGAACCGAAAGGACAAAACATTTTTAAGTAGCT	78.92	33.88	89.36
203	22	18851219	18851244	TGTCCTGTCACAGATTAATGAAGCA	18851278	18851303	CATTGCGTGAACCGAGATGTGTCTTCTCTTCTCTCTAGGC	81.76	28.76	56.36
204	22	18852264	18852290	AAGGAGGTGAGAAGCACTCAGCTGTG	18852325	18852350	CATTGCGTGAACCGAACGTGGTGGGAATGGAAAGCCACGC	105.72	56.72	126.32
205	22	18853100	18853126	GGGAGTTTGGTGTAAGGTGGGAAAAG	18853161	18853186	CATTGCGTGAACCGAATGGGAGAACAGTGAGAAGTACGTT	79.6	69.36	152.16
206	22	18853947	18853972	AGACAACAAAATGATTTAGATCTTA	18854006	18854031	CATTGCGTGAACCGATCTTGCGTTCGTTCATTCTTGTGCT	36.76	41.96	124.8
207	22	18854906	18854933	GCACTAGGGCAGGAGATGGGGGCTCCA	18854981	18855006	CATTGCGTGAACCGAGGGATGAGCCATCAGAATTTTTAGC	25.48	35.8	52.24
208	22	18856037	18856061	CCAATACATTCCACAGATGGAATA	18856089	18856114	CATTGCGTGAACCGAAATCCAACAGCATATCAAAAAGATA	46	58	72.56
209	22	18856939	18856962	AAAATCCAAGAATGGGAGTCTGC	18856997	18857022	CATTGCGTGAACCGAGTATGATAATTGCTCATTGATATAC	26.32	57.04	101.24
210	22	18857978	18858004	TAATCCAACCCAAAGGCTGTGATGTT	18858041	18858066	CATTGCGTGAACCGAAAAGACCACCTTTAAATAACACAGC	51.72	44.76	49.36
211	22	18858981	18859005	AAATAGTCCACATTGGCAGATGTT	18859048	18859073	CATTGCGTGAACCGACACTGGCAGATGTTCATGTCTACAT	68.4	52.2	170.92
212	22	18860198	18860225	CAGCGTCCACGTTAGCGTGCCTTGTCG	18860274	18860299	CATTGCGTGAACCGACAGTGCCCTCATTAGCGATGTTGTG	12.92	19.36	176
213	22	18861308	18861334	CAGGTGGACCTGCACTAGTGAAGCTA	18861348	18861373	CATTGCGTGAACCGAGAACACTTTCTGCAGTGGGAATCAG	35.68	56.12	86.56
214	22	18862385	18862409	GCCTTTGTGGTCCCCCACTCCTCT	18862437	18862462	CATTGCGTGAACCGAAGGGTGGGAGGTGGGAGGAGGGGGT	27.4	69.08	85.4
215	22	18863551	18863575	AAACAAGGGTGGGATACACACTGG	18863613	18863638	CATTGCGTGAACCGACACGTAGGTTGGCAAGTGCAAAATA	15	25	194.6
216	22	18864608	18864632	GGATGGAGAATATCTACGCTTGTT	18864674	18864699	CATTGCGTGAACCGAACGGGTTGAATGCTGGTGTGTTTTA	32.2	7	130.96
217	22	18865524	18865550	ACATCATCCATCTGTAAAAAACGAAC	18865568	18865593	CATTGCGTGAACCGAACAACATGGGTGGACATTGAGAACA	21.84	6.6	62.44
218	22	18866436	18866463	TCAAACCCAAGTTCTGTTGATTCCCCT	18866477	18866502	CATTGCGTGAACCGAATAGATGCTCATTTGTCTACTAAAC	38.52	13.8	56.36
219	22	18867343	18867370	CTAACACGTCAATTAACTTCAAACATA	18867419	18867444	CATTGCGTGAACCGATCTATTAAGCAAATGGGAAATTTAT	37.32	49.88	80.72
220	22	18868351	18868374	GTGCAGGAAAACAATGGAGCACC	18868382	18868407	CATTGCGTGAACCGAAAGCAGTGCCCAGGAACAAGGAGGC	26.76	34.56	122.92
221	22	18869513	18869537	TATCATGAACAGTTCTATGAGCGC	18869573	18869598	CATTGCGTGAACCGAAAAGGCAATCTTCCCAAGGTCATGC	53.16	35.32	91.64
222	22	18870554	18870580	TGTGAGCCACCATGCCCGGCCATATG	18870596	18870621	CATTGCGTGAACCGAATTTAAAACTCTCTAAAGAAATATA	68.52	65.76	167.2
223	22	18871572	18871596	GGAACTTGGATGGCTCCGGGGCAG	18871641	18871666	CATTGCGTGAACCGAATGGTTTATGGAGAACATCAGCCCT	71.08	39.72	218.68
224	22	18872590	18872614	AAGCCTTTTCAAATGACTGCTTTA	18872626	18872651	CATTGCGTGAACCGAGCATGTGTCATCAGTTGAATGGAAT	62.32	15	259.76
225	22	18873539	18873563	ATGATGATGATGAGGTGTGAACTA	18873575	18873600	CATTGCGTGAACCGATATGTGGTCTGATTTGTTAAATTAA	46.6	41.96	190.04
226	22	18874626	18874653	CTCCTGGACCATCTTCTTCACGGACCA	18874692	18874717	CATTGCGTGAACCGAGCCCTTGGCTTTCCAGGTAATGGCA	35.6	75	107.24
227	22	18875620	18875643	GATTAGAAAATACTGAAATGCTT	18875673	18875698	CATTGCGTGAACCGATTTTCCGTTCAGTCTTCCTTTGCCC	33.76	68.08	59.76
228	22	18876450	18876474	TGCCATTTGTCTGTGGTGATGGCC	18876509	18876534	CATTGCGTGAACCGATGCTCATGAGGCTTAATTATCAGTG	88.72	66.12	119.56
229	22	18877381	18877404	AATACTGCATCTCATTGGATAAC	18877444	18877469	CATTGCGTGAACCGAGGTTGGGTAAATGACTGTGATTGAC	58.68	70.04	256.16
230	22	18878568	18878591	GTCCAACTGCTGCCAGGCAGACA	18878618	18878643	CATTGCGTGAACCGACATTGAAGGCTCAGTGTTTTGTTTC	31.72	74.76	241.2
231	22	18880068	18880095	ACGGGGTTTCAGTATATTGGCCAGGAT	18880100	18880125	CATTGCGTGAACCGATCATCTCCTCCCCTTGTGATCCTCT	25.56	19.08	248.12
232	22	18882031	18882057	CCACACTGTGAGGTCCAACTGCTGCC	18882084	18882109	CATTGCGTGAACCGACAGGAAGGTCATTGAAGGTTCAGGG	14.28	52.72	103.44
233	22	18883793	18883820	TGCCACCATGCCTGGCTAATTTTTCGT	18883868	18883893	CATTGCGTGAACCGATCTCCTCCCCTTTTGATCCTCTTGC	50	58.84	256.6
234	22	18884941	18884966	CCACATTTTTATCCAGTCCACTGTT	18884996	18885021	CATTGCGTGAACCGAGCTAATGTGAATAGTGTTGCAATAA	28.64	18.92	129.28
235	22	18885807	18885834	TCTTCCTCTGTCACCAGGCTGTAGCAG	18885865	18885890	CATTGCGTGAACCGAACCTGCCGGGTTCAAGCGCTTCTCC	43.72	36.4	99.48
236	22	18886602	18886627	GGGTTCTGAAGAAAAGTTTGATGCA	18886665	18886690	CATTGCGTGAACCGAAAGCCCAAGGTGGTTAGACTCTTGT	43	80.6	154.44
237	22	18887462	18887486	AGCTGAACACATTCAAGTATTTGC	18887507	18887532	CATTGCGTGAACCGAGTGTTTTACCCATTGTTCTTTCTCT	21.2	84.08	287.92
238	22	18888525	18888552	CTATGTGTTCATAGATCTGTTCCCACT	18888558	18888583	CATTGCGTGAACCGACTTGCCTTGTCACTTTCTTAGTCTC	20.48	36.52	174.48
239	22	18889651	18889678	GAGACATGCCAAGGCCAAGGCCTGACT	18889712	18889737	CATTGCGTGAACCGATTCAGAGCTTATTACTCACAGAGTG	23.4	63.24	95.16
240	22	18890116	18890140	TGCCCACACAATGGACTCACAACC	18890181	18890206	CATTGCGTGAACCGATGACACTCAAAGACAGACCCACACA	30.08	84.64	162.8
241	22	18891164	18891187	CCGGACAAGGCAGAGGAGCAGGT	18891216	18891241	CATTGCGTGAACCGATGTGGCTCACAGCCCCCACCCCACC	47.48	74.96	176.4
242	22	18892215	18892241	GCCGCAACGAGAGAGTGTAGAAATAA	18892269	18892294	CATTGCGTGAACCGACTGGGCCCGGGGGACCACTACCACC	22	67.08	116.04
243	22	18893390	18893416	GACCCCAACACCACTGCTCGGCCGCG	18893430	18893455	CATTGCGTGAACCGACCAGGTCCTGTGGGCTCTGGCCCGA	13.2	62.44	64.8
244	22	18894253	18894280	CGGGAGGAGGTGCCGCCTCCTCGGGGT	18894300	18894325	CATTGCGTGAACCGATGGTATCTGTGCAGCTCGGCTCCTT	14	77.24	223.16
245	22	18895086	18895110	TTATGGTGAGATGCTGTCTTGCGC	18895139	18895164	CATTGCGTGAACCGAGTCGTGAAAACCAAGAATGCCTCCA	13.96	43.92	399.08
246	22	18896038	18896065	TTAAAAATTTTATTGAGCTGTAAGATG	18896107	18896132	CATTGCGTGAACCGAAATGCTCAGACTGTGCCATGTGTGG	55.88	38.88	349
247	22	18896930	18896956	TTTGCCATGATGGTTTATGTCCCATG	18896971	18896996	CATTGCGTGAACCGACACTCCCTTCAGACTAGAGTTTGCA	68.56	59.92	220.68
248	22	18898101	18898125	CCAGGAAGGGGCCCATCCTTCTCC	18898151	18898176	CATTGCGTGAACCGACGGCATGTAACCAACAAGTCATGGG	61.2	32.96	62.96
249	22	18899174	18899197	ACCAGAAAGGCAGCCCTGTCCCA	18899228	18899253	CATTGCGTGAACCGAAGTTCATCTTCTTGACCTTTGGCCA	106.12	15	165.48
250	22	18900548	18900573	CACCTGACCTCACCTCCAGCAGCTC	18900592	18900617	CATTGCGTGAACCGAAAGGTGAATCTGTGTGAGGATGGGG	43.84	15.48	149.88
251	22	18901355	18901379	CTTGGAGGTGCAGCCCTTCCTCGG	18901416	18901441	CATTGCGTGAACCGAGAAGCTCCTCAGCTCTCCTGCCATC	57.84	16	144.2
252	22	18902387	18902412	GATGCAGTCTCCTTTACTGCCCCAG	18902433	18902458	CATTGCGTGAACCGACCCACCGGCCCCAGATCACAGACGC	59.6	22.88	152.8
253	22	18903511	18903538	AGGACCCCATTGTGTGCATAGCTTGGA	18903556	18903581	CATTGCGTGAACCGACCAGGGTGACAGTACAGGAGTATCC	24.96	22.24	141.84
254	22	18904621	18904648	CCAAGGGTATCCACAGGATCAGGAGGA	18904688	18904713	CATTGCGTGAACCGAGAAAGACCAGCAACCAAGCAAAAGC	30.24	69.16	259
255	22	18905474	18905499	AGCAGGTGCAGAACAGCTGATGGGC	18905546	18905571	CATTGCGTGAACCGAGGGGAGGACCGGGTGTTCATGCACA	40.76	55.48	276.52
256	22	18906650	18906673	AGAGGTTGCGGGCAGCGGGTCTT	18906688	18906713	CATTGCGTGAACCGAGCAGTCACCCTGGCCTCAGCCTCCT	49.96	28.92	163.28
257	22	18907782	18907808	GCCAGGGACCAGGGCAACCACCAGGA	18907814	18907839	CATTGCGTGAACCGACTTCAAGTTGCTGGTGCTCAGAGGC	55.68	19.52	83.36
258	22	18909218	18909243	ACCTGGTCTCTATAAAAAATAAATT	18909282	18909307	CATTGCGTGAACCGAATCTAGGCGGCTCTGAAAACACTGA	20.8	0	118.6
259	22	18910117	18910140	TCCAGCCCTCCTGCCAGCATCTC	18910168	18910193	CATTGCGTGAACCGACCTCCTCCCCACCAGGCCAACCCCA	70.72	45.4	97.6
260	22	18910998	18911022	AGGCTGCTCACACGTGGGTCACAG	18911065	18911090	CATTGCGTGAACCGAGAGGTCCCCTTGCTCAGGCCTCTGC	100.92	70.36	28.32
261	22	18912044	18912068	CCGCTGCCCCTGACGGAGGGCTGC	18912090	18912115	CATTGCGTGAACCGAAGGTCGGATGTTTCTAACACTGAAG	97.8	50.24	129.16
262	22	18913081	18913105	AGCCCGGGCTCCGACGTCACCCCA	18913154	18913179	CATTGCGTGAACCGAGCGGAGTCGGGAGGGAGTCTGTTCC	64.4	66.04	248.4
263	22	18914239	18914263	TCTCCCTGGCCCCCGGAGCAGCTC	18914280	18914305	CATTGCGTGAACCGATATATTCAAACCTGATCAAGTCAGT	30.04	35	117.92
264	22	18914931	18914958	GCCCAGGGCAGAAACCCTCATGGCAAG	18914992	18915017	CATTGCGTGAACCGACTCCATGACCCTGAAGAGAAGGTCC	80.88	21.6	149.52
265	22	18915811	18915836	CGACCTGGGACAACAGAGGAGGGAA	18915873	18915898	CATTGCGTGAACCGACGTGTCCCCAGGGGGTCTTCAGAGA	134.44	19.36	134.12
266	22	18916832	18916858	CAGGGCAAAGGACTCAAGCTCCTAAG	18916889	18916914	CATTGCGTGAACCGAAGGCCAGTCCACCTCCAGACACTCA	78.12	47.96	53.48
267	22	18917984	18918009	TCAGCTCCTGGAGGCCACTAAGCTG	18918037	18918062	CATTGCGTGAACCGATGTAGAGGGCAGTTGGTACCACCCT	50.92	42.64	43.24
268	22	18918992	18919017	CAGGGCCCCACCCATGAGTCACTCC	18919027	18919052	CATTGCGTGAACCGAAGTGGGTGCCTGACCACTGCTTGGT	52.8	81.12	53.92
269	22	18920513	18920536	CTCCGCACGGCCAGCACTAAATG	18920555	18920580	CATTGCGTGAACCGATGCACTGACTCCAGGGATGCTTATT	34.6	16.36	6.16
270	22	18921688	18921713	GATGTGGCCTCACTGCCCGGGTGCC	18921724	18921749	CATTGCGTGAACCGATGCTGGCTCAGCAGAAGGAATCTCC	26.68	29.72	5.32
271	22	18922746	18922772	CGGGCCAACAGCATCTGACTCTGAGT	18922814	18922839	CATTGCGTGAACCGACTAAGCTCAACTGTGGCTCGGTGCT	75.08	60.8	20.84
272	22	18923627	18923653	CGCGTTGCCGAAGTCCACGGCGGGCA	18923698	18923723	CATTGCGTGAACCGACTGGGCCCGCTGCGGGCTGCTCGCG	60.08	79.4	52.12
273	22	18925022	18925045	GGAGGAGTGGGAGGGGCTGCCAA	18925079	18925104	CATTGCGTGAACCGACTGGGGCTAGAGAGTGGTGATGTTT	54.04	70.32	44.28
274	22	18926245	18926269	ATAGGAGACTCCATTTTGTTATGT	18926278	18926303	CATTGCGTGAACCGAAATTCTTCTGCCTTGAGATTCTGTT	37.28	42.48	48.6
275	22	18927136	18927162	GGGGCAACCCACCCCTACATCTGGTG	18927179	18927204	CATTGCGTGAACCGATCTCTAGGGTGAAGGTACGCTCGAG	16	61.08	64.12
276	22	18928177	18928204	GGAGCCCAAGAGGGAGAGCCTCCCACA	18928215	18928240	CATTGCGTGAACCGAATACAAGTCTTTTTCGATAAAAATG	3.24	27.2	64.08
277	22	18929281	18929307	GCAGCAGTGCAGCAGTAGATTTATGT	18929351	18929376	CATTGCGTGAACCGAAATCCCCACAGGGGTATATGGCCCC	38.56	76.48	74.36
278	22	18930265	18930289	ACCTTGGAATTCTCCTGTGTTTGT	18930335	18930360	CATTGCGTGAACCGAGCCGTAAACGCCTTAATTCAACCCA	104.32	74.68	101.36
279	22	18931278	18931301	AACCAAGGAACAAGTTAGACAAG	18931324	18931349	CATTGCGTGAACCGACAGATTGGTCTTGCTAATTTTGTGG	117.2	49.64	89.04
280	22	18932089	18932112	TTCATATGGGCAACTTGCCAAAC	18932134	18932159	CATTGCGTGAACCGAAAAAAACATTTATTGTCTTGTTTTG	93.68	36.8	59.6
281	22	18933127	18933150	ATTATAGATTGGGCACCTCGAGG	18933165	18933190	CATTGCGTGAACCGATTGCTCAGGACAAACTCAGTCATGT	83.84	60.44	27
282	22	18934190	18934213	GAGTTGCTGATGGCCTCGCAAAT	18934235	18934260	CATTGCGTGAACCGAAGACCATTGGAAGTACTACGATTAT	41.36	80.4	19.32
283	22	18935731	18935758	GTAGAGAGGCCGCTGTGCTGCCTGTCC	18935801	18935826	CATTGCGTGAACCGACATTCTCCCACTTGCACTCATTCCC	50.8	11.2	26.52
284	22	18936925	18936949	TTCAAGCACTCCAGTTCCTGGCAT	18936987	18937012	CATTGCGTGAACCGACTTTTAATTTTGCACATCCAAAGAC	26.64	28.64	22.6
285	22	18938049	18938073	AGGGACACACATCTCTGATGCGCG	18938083	18938108	CATTGCGTGAACCGAAGTCTGAGTGTGTGAAGCTGTCTGT	32.88	22.84	21.36
286	22	18939211	18939237	CCGAGGCGGGTGGATCACGAGGTCAG	18939277	18939302	CATTGCGTGAACCGATCTACTAAACATACAAAAATTAGCC	19	37.08	20.96
287	22	18939945	18939970	GACCCAGCCTCAGCTCCCTGCACGC	18939986	18940011	CATTGCGTGAACCGACATCCATCTGTTCACACCAGGAAGC	13.6	54.72	19
288	22	20293973	20294000	GTGCTGTACCCCCAGACAGGACAGCTG	20294029	20294054	CATTGCGTGAACCGAGGAGGAGCTACAGATGACGAGGATG	8.84	6.3	21.4
289	22	20294966	20294993	CAGGGTGGCATGGGGAGGGGGTCCAGG	20295019	20295044	CATTGCGTGAACCGATGGTCGGCCTGGGAGTCTGGAGCAC	50.68	5	76.76
290	22	20295980	20296004	GCAGCCGCTGTGCATGTCGTGCCA	20296019	20296044	CATTGCGTGAACCGACGCCATTGTTGTTTGCGCTGTAGCG	45.12	9	63.28
291	22	20297043	20297070	AGGCTGGTGAAATGAGCTGGAGGGTGG	20297092	20297117	CATTGCGTGAACCGACGCTGGCATTCTGGACATCGGACTG	25.88	109.04	41.56
292	22	20298112	20298139	CTGCTACTTTTTCATGGCCTGAAATTG	20298154	20298179	CATTGCGTGAACCGATGTGCCCTGATCCTCTGCTAATTGT	32.76	103.64	109.4
293	22	20299124	20299150	GAGGCTGTGCACACCAGCAGGGGAGG	20299179	20299204	CATTGCGTGAACCGAGGTTCATGTCCTGGGGTTGAGGAAG	40.4	100.68	74.64
294	22	20299995	20300018	GAGGGGCTTGAGGAAGGGATGGC	20300045	20300070	CATTGCGTGAACCGAGTGGGGCAGGCTGCTGGGTGGGTCA	82.32	68	42.4
295	22	20300814	20300840	ACCCCACACTTGCAGAGCTGCTGGAG	20300884	20300909	CATTGCGTGAACCGAAGGTGTGGGCTGACCCTGATACCTG	84.24	78.32	71.16
296	22	20301979	20302006	CACTCTCTGCCTGGTCCTGAAGCAGAC	20302041	20302066	CATTGCGTGAACCGATATCCTAGGGTTTGACAGCAAGTCC	64.36	43.08	51.84
297	22	20302635	20302662	CCTGGAGAGGGTGGGCAGTGCCCATGG	20302705	20302730	CATTGCGTGAACCGAGCTGGGAATGGCACAGAAATCCTTT	68.96	86.2	57.84
298	22	20303643	20303670	TCTAGTTCTCGCTGCTGAGCCGCCTGA	20303712	20303737	CATTGCGTGAACCGATGGTGCTTCTGCCGCAGCGCCTGCC	70.12	74.16	50.92
299	22	20304792	20304818	AGACAGCTCCATAACACAGGGAAGCA	20304866	20304891	CATTGCGTGAACCGACCAGGTCCACTACCAGATTCCACTA	57.6	53.56	29
300	22	20305955	20305979	ATTCTATAAAATTAGAATGCCCTG	20306019	20306044	CATTGCGTGAACCGACTGTTTCAGAAGCAAAGAGACCAAA	35.84	22.2	64.2
301	22	20306883	20306909	GCCTAGGGCCATCCTGTCTGGAAGCG	20306947	20306972	CATTGCGTGAACCGAAAGAAGGTGGGTGCTGCGCAACTGA	42.16	6.2	57.48
302	22	20307854	20307878	ATTGCGGGCCGAGGTCCGGGCTCC	20307915	20307940	CATTGCGTGAACCGACGGCCTCCCCAGAGGCAGGGGTCTC	38.68	21.36	31.8
303	22	20308766	20308790	GCTGGTCATGCGCCGGGCACCCTG	20308827	20308852	CATTGCGTGAACCGAGGACTCGAGATTGTGGGAGCTGAGT	97.6	22.92	17.92
304	22	20309526	20309549	TATGGCTTTTTATGCCTACTTGG	20309598	20309623	CATTGCGTGAACCGAAAGTAGGAGTGGGATGTGACTGCTG	76.56	30.08	21.4
305	22	20310709	20310734	CACCCAGCTGCAGTGTCAAGGGGCT	20310765	20310790	CATTGCGTGAACCGACTCTGACCCCTTTTGTTTCAGTGTT	18.12	40.44	22.08
306	22	20311797	20311821	AAGCAACCTGTGAGGGAGGCTCGG	20311826	20311851	CATTGCGTGAACCGACGTGCGGCATGTGCTGTTTGAGTGT	14.08	57.2	25.96
307	22	20312939	20312965	TGATTCTCCTGCCTCAGCCTCCCAAG	20312971	20312996	CATTGCGTGAACCGAGGATCACAGGCATGTGCCACCACGC	5	36.6	21.88
308	22	20314049	20314074	GGGCTTTGCTAGAGTTTTGCCACCT	20314120	20314145	CATTGCGTGAACCGATGGCTCCAGATCATTGTTTGTGTGG	52	25.68	51.92
309	22	20314965	20314992	ATGACAAAGAAAATGTACCATTGTACC	20315022	20315051	CATTGCGTGAACCGAGGAAAAAAGCTCAGTAGATTTAAAACGAT	93.28	55.88	83.48
310	22	20315802	20315827	AGATTAATAAAACTGACAAGACTAC	20315852	20315877	CATTGCGTGAACCGATCACGAGGTCAGGAGATCGAGACCA	78.4	51.68	58.44
311	22	20316741	20316768	TTCCAAAGAGTGGAAGAGGAGTGAATA	20316792	20316817	CATTGCGTGAACCGAAGCATTACCCTGATACCAAAGCCAA	71.8	48.24	19.36
312	22	20317760	20317785	ATATTGTGGAGTAGTTCTTAATCAT	20317802	20317827	CATTGCGTGAACCGATTTATATCATTAATTTGTAGAAATC	40.12	60.24	28
313	22	20318812	20318835	AACAAACAAACAGAAACTCCACA	20318866	20318891	CATTGCGTGAACCGATCCTCTTTCTGTAATATTTCTTTGT	54.52	64.84	33.56
314	22	20319454	20319481	TCTGGTGTCTGTAGCCATCTCCAGTGG	20319510	20319535	CATTGCGTGAACCGACGACAGTTCTGGAAGGAGCAACAAC	60.8	89.24	37.52
315	22	20320492	20320515	CGACAGAGCAAGACTCCATCTCA	20320532	20320557	CATTGCGTGAACCGAAAAAAAAAAGAGTGCAATGGAAAGC	40.68	43.32	46.6
316	22	20321341	20321367	GCAGGAAAGTCACAAAGAAACCAGAC	20321410	20321435	CATTGCGTGAACCGAAGACAGTGCCAGCTTGCCAAAGAAG	37.92	26.92	28
317	22	20322263	20322286	ACAATCCTGGCCAACATGGAAAC	20322327	20322352	CATTGCGTGAACCGAGCGCATGCCTGTAGTCCCAGCTACT	65.08	37.84	54.96
318	22	20323376	20323403	AATCAATATCACTGTCTTCCATCTCGA	20323419	20323444	CATTGCGTGAACCGAAAGGTCTTCAGGGTCTTCAGTGGCA	92.12	41.6	77.76
319	22	20325662	20325685	TCTTATGGGGAACCTGTGTGGCT	20325696	20325721	CATTGCGTGAACCGAATGTTCATACTGGCCTGTCAAATGC	87.36	57.4	20
320	22	20326686	20326709	TATTTGATTATTGTACCAAGCAG	20326748	20326773	CATTGCGTGAACCGACTTGACTCAGGCCTGTAATCCCAGC	46	60.92	52
321	22	20328071	20328097	AATCTAGTTTTTAAAACATTCACACA	20328135	20328160	CATTGCGTGAACCGAAGTAGCAGTGTATGTGGGTCTGTGG	59.52	30.96	37.44
322	22	20329065	20329088	TTCAATGGTACGTATTCTGGAAT	20329136	20329161	CATTGCGTGAACCGACTGCTGGCTTTTGTCTGGAGAGCCT	55.56	58.12	18.08
323	22	20330015	20330040	GAGCTACACACTTTAGGGATCATGA	20330046	20330071	CATTGCGTGAACCGAAGTACTCAAATTACCATTTGGTTGT	45.88	40.2	58.88
324	22	20330804	20330828	TTGCACATTCAGGTTTGATCAGTG	20330871	20330896	CATTGCGTGAACCGATGCGGTGTCGGAAGGTCTGAGCAGC	66.68	60.48	63.48
325	22	20331898	20331923	AAAGGATCATAAGTTTAAACTTAGA	20331968	20331993	CATTGCGTGAACCGACAACAGCCCTATCTATTGTCAATGC	30.6	85.72	29.72
326	22	20333343	20333370	GGGCCTGGTGCTTTCTTTTTCGGAATG	20333419	20333444	CATTGCGTGAACCGAAGGATTCTAGCGTGACCTTGGGAAG	20.8	17.52	57.04
327	22	20334316	20334341	CCAAAGTGCATCTTCAGAGTCTGCA	20334368	20334393	CATTGCGTGAACCGACTGAGTCCTAAAGCAGGAGGAACTG	36.8	61.2	35.52
328	22	20335338	20335361	AACCCGACAAGAATTTCCGTAAC	20335389	20335414	CATTGCGTGAACCGAAACCCACCATAAAGTTTGCCCACTG	55.52	62.36	42.48
329	22	20336196	20336222	CCATGATGCATAGCACTAATTTCACC	20336249	20336274	CATTGCGTGAACCGATAAGAAATGATGAAAGTAACACATA	56	47.24	84.2
330	22	20337192	20337215	GTGGCATTCAATATATTCACAGG	20337247	20337272	CATTGCGTGAACCGAAATTTTGATGATTTCTTACAAAACC	46.76	44.6	43.56
331	22	20338315	20338340	CTGCAGAGTTAAAACATACCAGCAT	20338356	20338381	CATTGCGTGAACCGAGTCTTGAAGTAAACTGTCGTATGTT	23.4	45.48	11.92
332	22	20339305	20339328	ATTTAGCTATGATGGCTTCAGGT	20339346	20339371	CATTGCGTGAACCGAGGTCCTTGTCCTTGGAAGCAATGTC	26.52	37.04	11
333	22	20340079	20340106	ACTGCTCAGGTGGAGAACCTGAAGGGC	20340152	20340177	CATTGCGTGAACCGAACACGAACCCAGGAGTGTGGGCCAG	31.56	49.6	41.64
334	22	20340895	20340921	GCCAAGCCTCCTCCATGAGGAGCCAT	20340959	20340984	CATTGCGTGAACCGACCCAACTGAAACAAAATGTTGCTTT	16.6	59.04	46.2
335	22	20341816	20341841	CTACCAGGGCACTGACCTTAACTCT	20341846	20341871	CATTGCGTGAACCGACTTCTAGCTCCCCATGAGGACACCG	18	35.88	26.52
336	22	20342627	20342654	TAATGAGGACACCATACAAGGCATCGG	20342700	20342725	CATTGCGTGAACCGAGCCGTCGCTAACAAGGACACTGTAC	18.6	46.4	35.64
337	22	20344212	20344237	GCCAATCTAGATACACTTTAAAGAT	20344259	20344284	CATTGCGTGAACCGAGTCTTTTCCACAGGTGTCTTCCGTG	16.24	24.76	31.44
338	22	20345347	20345372	CCTCTGCACTGGGCCGTGGATGACA	20345401	20345426	CATTGCGTGAACCGAAGGCTAACCACATCTGAAATTGAGA	43.4	72.04	24.4
339	22	20346519	20346542	CGTTTGTTCTGTTTCCAGTCTTG	20346572	20346597	CATTGCGTGAACCGACTGTGTTGAGAAGCGGTGAACGTGG	32.6	55.52	59
340	22	20347407	20347432	CCTGTTGCTGTGCTGGGGAGGAAGG	20347471	20347496	CATTGCGTGAACCGACCATAGGAGGTACATGACCTTCAGG	17	82.84	90
341	22	20348185	20348209	GGCAAGTAAATTCTGCTGTTTTTG	20348234	20348259	CATTGCGTGAACCGATGTGGGTTGGGAAGGTGAAATACCA	30.4	94.72	75.96
342	22	20349133	20349160	TTTCTCAAAATGGGTAACTCCATAACA	20349185	20349210	CATTGCGTGAACCGATTTGTAAGAGGTCAATTTGGAAGTA	25.6	41.56	66
343	22	20350076	20350103	TGAGCACTTCAGGATATGCTGTTTTGC	20350128	20350153	CATTGCGTGAACCGAGAGTGAATGAACGGCAACACTTGCT	21.92	14.96	98.96
344	22	20351024	20351048	TGACTTCCCTTGCCTTTGAATTTC	20351069	20351094	CATTGCGTGAACCGACCCCGTTAAAACTGCAAAGTCCTTT	51.96	59.52	92.4
345	22	20351884	20351909	TAAGCACTATGTTTCTATTCCTTAA	20351916	20351941	CATTGCGTGAACCGAAGCGGAGGTTAACAAGCTATGGACA	37.68	68.4	59.08
346	22	20352784	20352809	ACCCAGTCTCCAACCCTCTTTTTGC	20352834	20352859	CATTGCGTGAACCGAATGCTCATCTGCCCATGTACTGTCT	21.24	52.52	105.6
347	22	20353823	20353848	GATCACACCACAGTGCTCCAGCCTG	20353900	20353927	CATTGCGTGAACCGAGATCTTCGCTGTAAAAGAGGTACACTC	5	93.52	86.6
348	22	20354921	20354945	ACCTCATGAACCACCTGCCTCAGC	20354979	20355004	CATTGCGTGAACCGACATGCTCGGCCATATTTATTTATTT	14.76	72.68	31.2
349	22	20355871	20355896	TCAAGGTGGAATGATCTCAGATTTG	20355930	20355955	CATTGCGTGAACCGAGCCAGTGGCCCGGCCTCGGCTGAAC	17	50.92	34.12
350	22	20356783	20356809	GGAAGAGGATAGAAGTACTAACTCAT	20356819	20356844	CATTGCGTGAACCGACGGTGGCTCACGCCTGTAATCCCAA	21.28	83.04	24.8
351	22	20357717	20357743	TGCCCAGGTTGGTCTTGAACTCCTGG	20357769	20357794	CATTGCGTGAACCGATCCAGCAAAGTGCCAAGATTACAGC	80.24	83.36	17.68
352	22	20358710	20358733	CCAAAAAACAACATACTAGGGGT	20358781	20358806	CATTGCGTGAACCGAAATGACGATATTAAGATAACCATTA	84.8	47.2	15.4
353	22	20359841	20359866	CCTGTTTCACAGCAGCAGCTGGGGC	20359889	20359914	CATTGCGTGAACCGACCAGCTTCTTAAAACTGGAAGTGGA	65.2	43.32	57.28
354	22	20360738	20360761	AAACACCCGCTGTGGCCCCTCTC	20360794	20360819	CATTGCGTGAACCGATCACTCAGCTCACGAGACCCAGGCC	102.4	115.56	54.96
355	22	20361667	20361690	CACACACACATGCTCACACACAC	20361739	20361764	CATTGCGTGAACCGACACGTCTCACTCACCGTACAATATT	79.64	81.6	36.88
356	22	20362862	20362887	CTTGACAGCATCAAATTCTGGTGAC	20362896	20362921	CATTGCGTGAACCGACTTACGTGGGAAATGCAGACAGACC	59.2	20.96	56.24
357	22	20363922	20363946	TAACCCTAGCCCCAACCCTGTGCT	20363986	20364011	CATTGCGTGAACCGATCAGGGCTGTGCAGGATGTGCTTTG	32	44.8	58.88
358	22	20365025	20365049	CAGGCCAATATAAGGATTGAGGCC	20365097	20365122	CATTGCGTGAACCGAGGGGGGACTGCTTGAAGTCAGGAGT	65.44	90.8	73.16
359	22	20366130	20366155	CTCCGAATCCCACCTCTCTGTTCCT	20366197	20366222	CATTGCGTGAACCGACCAGAGAGTGGGGAGACAGGCCAGG	88.32	66.56	63.88
360	22	20366935	20366961	GGGGCATGGGAGTGTGATCAGCGTGG	20367006	20367031	CATTGCGTGAACCGAACACATACCAGTGCAGTGTCTGTGG	77.32	41.88	22.6
361	22	20367784	20367810	GACCCCAGAGCTGGCCTGAGGAGGTG	20367821	20367846	CATTGCGTGAACCGATGGGGAGGGGGCACAGGTCTCAGAA	43.4	46.96	26.4
362	22	20368663	20368687	CCCTGACCTCTCACCTCCCCACAA	20368697	20368722	CATTGCGTGAACCGACCTGTTGCCCAGGCTGGAGTGCAGT	61.84	56.68	54.36
363	22	20369468	20369495	GAAGTTTTGCCATGTTGCTCAGGCTGG	20369540	20369565	CATTGCGTGAACCGAAAATGTGGGGATTTCAGGGGTGAGT	123.92	53.72	74.52
364	22	20370390	20370414	GGGGGCTGAGGCATGAGAATTGCT	20370421	20370446	CATTGCGTGAACCGAGAAGGCAGAGGTTGCAGTGAGCCAA	70.6	68.68	38.48
365	22	20371564	20371588	AGACGGGGTTTCACTGTGTTAGCC	20371618	20371643	CATTGCGTGAACCGACCACCCTCCTCGGCCTCCCAAAGTG	27.76	68.52	9
366	22	20372689	20372714	CTATGTAAATGGAAGCCTTCAGTGC	20372759	20372784	CATTGCGTGAACCGAGTGCACAGTGAGGTGGGGGCTGAAA	23	89.72	16.16
367	22	20373723	20373747	AATGCCTGGCCAGCCGTGGTGGCT	20373793	20373818	CATTGCGTGAACCGACCTGAGGTCAGAAGTTCGAGACCAG	10	67.16	21
368	22	20374357	20374380	GAGGTGGGAGGATTCCTTGAGCC	20374385	20374410	CATTGCGTGAACCGATTTCAAGACCGCAGTGAGCTAGGAT	14.92	94.96	71.48
369	22	20375393	20375416	GAGGATCACTTGTAGCTAGAATT	20375443	20375468	CATTGCGTGAACCGAGACTCTGTCCCTACAAAAAAAATTT	31.68	58.32	64.96
370	22	20377530	20377556	CTGTAACCACTTCAGCGAACCATTTA	20377590	20377615	CATTGCGTGAACCGACTGGGATAAATTTCCCAGGAGAAGG	40.04	10	47.88
371	22	20378679	20378703	CGCAGGAGCAGCACAGCAGGCAGC	20378726	20378751	CATTGCGTGAACCGATCGAGTCAGGTACGTGCAGGAGATG	31	29.8	20.84
372	22	20379320	20379347	CTGGCGGAGACCAAATGCGCCTTGCAG	20379382	20379407	CATTGCGTGAACCGATTCTGTTGGAGGAGGGTAGGCTTTC	66.12	33	49.6
373	22	20380146	20380171	GGTGCTGCTGACGCTGCCGCTCCTC	20380193	20380218	CATTGCGTGAACCGAGGACGGTGCTGTTGGACCCCGGCGC	51.4	53.08	43.88
374	22	20381317	20381343	AGAAAGTGTATTGTTGCTGTTGACAG	20381362	20381387	CATTGCGTGAACCGAGACGGAGTCTCGCTCTGTCGCCAGG	77	65.8	30.72
375	22	20382385	20382410	ATTGGGGCCGGGCACGGTGGCTCCA	20382427	20382452	CATTGCGTGAACCGAGGCCGAGGCGAGCAGATCACCTGAA	58.12	51.24	61.76
376	22	20382918	20382942	CCTGGACTCAAGCAATCCTCCTGC	20382983	20383008	CATTGCGTGAACCGAGGCTTTCCTTTCCTTCACACTGCAT	65	39.16	63.12
377	22	20384087	20384114	AACCCGGGGGACTCTGAGGCCACCTCA	20384150	20384174	CATTGCGTGAACCGACACTGCTCTGCCCCATGGGCCTCGG	83.72	33.88	32.32
378	22	20384986	20385013	CTTGGGTCTTCATGAGAGGGGCGGCTT	20385043	20385068	CATTGCGTGAACCGAAGGCAAGGCCCTGCAGGTGCCCAGT	111.6	41.88	59
379	22	20385848	20385873	GGCCAGCCTAGGTGGTGGCCCTGCC	20385894	20385919	CATTGCGTGAACCGAATGCCAACAGCCTCAGGTGTGGGCT	65.36	56.4	40.08
380	22	20386822	20386846	TGATGGGGTGGGTGGTGGGGCAGC	20386871	20386896	CATTGCGTGAACCGATGGAGGAAGGAGCCAAGCTGGGGCA	75.72	52.4	11.4
381	22	20388127	20388152	CCAAAGTGCTAGGATTACAGGCGTG	20388193	20388218	CATTGCGTGAACCGAACAAAGGATGACTGAGGAGAGCAGG	36.6	22.2	23.96
382	22	20389149	20389175	GCCGTCGGCCTCCTGCGTGCTGCACT	20389189	20389214	CATTGCGTGAACCGAGAGCGGCACCGCAGACCTGCCCGCA	41.6	32.32	28.84
383	22	20390085	20390108	GCACATCTGTCAGTGCATTTGAG	20390124	20390149	CATTGCGTGAACCGAAGCGAGGGGTCTGACTGAGGGCAGA	52.4	23	14
384	22	20391030	20391056	CTGGGATTATAGGTGCCTGCCACCAT	20391100	20391125	CATTGCGTGAACCGATGTTGGCCAGGCTGGTCTCAAACTC	22.04	51.24	3.92
385	22	20392003	20392027	GCCTCTCGAGTAGCTGGGACTACA	20392076	20392101	CATTGCGTGAACCGAGGGTTTCACCGTGTTAGCCAGGATG	21.6	57.88	47.44
386	22	20393533	20393559	CCTGGCTGCACCGTCACTTCAGACAG	20393571	20393596	CATTGCGTGAACCGAAGCCTTCTTTCTCTGGTCGCCTTTA	41.12	10.72	28.2
387	22	20394381	20394407	GCAGCCCCGCTGCTAGAGACTCTCAT	20394422	20394447	CATTGCGTGAACCGACACGCACGGGTATTTTTAAAGCTTC	81.32	26.52	55.68
388	22	20395485	20395509	CTTCCACTCAAAGGAACTGAAACA	20395523	20395548	CATTGCGTGAACCGATTGGATCTGCTGCTGTGAGCTCAAT	76.88	27.32	31.84
389	22	20396465	20396490	CTCAGTCTGTGCTTAGTAATCAGCT	20396528	20396553	CATTGCGTGAACCGATTTGCTGCTTCTTTGCGTGGCATGT	56.84	48.92	72.08
390	22	20397541	20397568	CAGAGCCCCAGGCAGTGGGTGTTTGCA	20397598	20397623	CATTGCGTGAACCGAAGGGAAATTAAATGGACGCACTTAA	47.84	68.6	64.68
391	22	20399068	20399095	GAGCTGGCAAGGGCAGAAGAGGGTTCT	20399141	20399166	CATTGCGTGAACCGACGATACCTTCATCCCGCTAACCAGA	52.76	34.96	18.72
392	22	20400299	20400323	AGATGAGCCCTGGAGGAGACGCAG	20400340	20400365	CATTGCGTGAACCGACGGCCATCTGAGAAGAGGGAATGCA	27.32	29.36	9
393	22	20401365	20401389	AAGACCCAGAACTCTGAAGGAGGC	20401426	20401451	CATTGCGTGAACCGACATCTGGGACCTGCTAGTGATATCT	25.16	21.4	41.72
394	22	20402243	20402270	CGGGTCAGACAGATAGAGGCCGAGCTG	20402292	20402317	CATTGCGTGAACCGAACTCCGGGGAAAGGGGCCAGTGGCG	26.56	23	59.36
395	22	20403156	20403179	CGGAATAGAGCCGGGGTCGGGGA	20403219	20403244	CATTGCGTGAACCGACTCCACCCCCAGGGCCAGGGAGGCT	39.08	65.16	58.08
396	22	20404190	20404215	ACATGAAACAGCAAGTGCCTATCCT	20404239	20404264	CATTGCGTGAACCGAAGGTAACTAGAAACACGGCTCTGGG	65	42.28	45.12
397	22	20405113	20405138	ACCCAACTGCTAAGTAAGATTATCT	20405150	20405175	CATTGCGTGAACCGAATTACAGAAAAACCATAGTATCTGT	84.32	37.84	79.64
398	22	20405896	20405919	ATGAAACCTCCAGACAGAGGCTT	20405950	20405975	CATTGCGTGAACCGAACGATACCCTGGAAACACCACCAGC	69.52	60.64	126.56
399	22	20406759	20406784	AGATCAAAGTGATCCCTGCTGAGGC	20406826	20406851	CATTGCGTGAACCGACCAACCCAGCCTGGATACCCACCTT	37.04	80.44	120.68
400	22	20407818	20407845	CCTGGAGTCCTCCCTGAGGAAGCCTTG	20407890	20407915	CATTGCGTGAACCGACCGCCACAGCCCTGTATGAGATGGC	29.16	46.8	50.92
401	22	20408861	20408887	CACCCGCCCATGGGTACTGTCCCTTC	20408906	20408931	CATTGCGTGAACCGACTAACACCCCAGCACAAGGAAAAGG	36.88	45.08	23.2
402	22	20409653	20409679	GCTGTTCCTAGTAGGTGAGGAAAAAG	20409717	20409742	CATTGCGTGAACCGAGGCCCTGTGCTGGTTTCTGCAGTCC	53.76	55.96	5
403	22	20410534	20410559	ATTAGAAACAAACAGAAACCCTATC	20410601	20410626	CATTGCGTGAACCGAATCAAAGAGCAGGAAGAACTACTGG	72.84	73.32	24.36
404	22	20411343	20411369	TGTGGGCCCAAGGCCGTGGGTGGTGG	20411411	20411436	CATTGCGTGAACCGAGGATCGCCTGAGGTCAGGAGTTTGA	75.68	28.52	37.6
405	22	20412477	20412500	TGATAATGTTTTTAAGTTGTCCT	20412542	20412567	CATTGCGTGAACCGATTTTCCTCTTGTTGCCCAGGCTAGA	63.96	8	97.96
406	22	20413878	20413904	CAGAAACCCACCCAAATGCTCACTGC	20413910	20413935	CATTGCGTGAACCGAGACAGGTGATTATGTGTGGATGGCG	51.96	38.36	66.32
407	22	20414889	20414912	AAAGAGGAAAGAGACCTCCCTGG	20414935	20414960	CATTGCGTGAACCGAAAGAGGCTAAAGCTGAGGTGCACTC	64.88	51.16	52.28
408	22	20415744	20415769	CTTTCAATAAATTCCTGATGCCTAG	20415818	20415843	CATTGCGTGAACCGAATCAAGCCCACCTCATCCCTTCCAC	87.84	90.52	76.6
409	22	20416929	20416956	CCATCTCTACTAAAAATACAAAAAATT	20416988	20417013	CATTGCGTGAACCGAAACTACTTGGGAGGCTGAAGCAGGA	50.92	52.56	85.4
410	22	20418115	20418139	TTGATATTACACTAAAGCTCGACA	20418179	20418204	CATTGCGTGAACCGACTCACGCCTGCAATCCCAGCACTTC	21	48.8	38.84
411	22	20418931	20418957	CAGAAGGTGAGGCTGCACTGAGCCGT	20418989	20419014	CATTGCGTGAACCGAACTGAGGGAGACCACATCGTCAAAA	21.6	87	45.52
412	22	20420119	20420142	AAGCCATTCTCCTGCCTCAGCCT	20420172	20420197	CATTGCGTGAACCGAACCACACCCAGCTAATTTTTGTATT	25.72	49.12	43.32
413	22	20421143	20421168	CTGGTCCCTGCAATGTCCAGACCAT	20421215	20421240	CATTGCGTGAACCGAGTGGGGCAGAAGATTCCCACATACC	41.24	24.56	39.64
414	22	20422065	20422090	GGCTGCTCCTAGCTGGCAGGAGCCG	20422116	20422141	CATTGCGTGAACCGAAAACAAAACCCCAGAACAACCTATT	35.88	74.68	73.8
415	22	20422972	20422996	CCCCACTGTGTCCACACAAGGACA	20423011	20423036	CATTGCGTGAACCGAAGTCCCCACTCTCCCTTCTCACTTA	66.56	98.48	101.68
416	22	20424146	20424172	TCAGATCTCTCCAGACACCACACTAT	20424182	20424207	CATTGCGTGAACCGAACAGGCGGTGGAGTCAAAGGCATTT	62.96	74.72	58.48
417	22	20424967	20424993	AAGAAGGGAGGAACCCAATGTGTTCT	20425004	20425029	CATTGCGTGAACCGAGTGAAAGCTGCCTCCCAGGCCAGCA	44	60.16	27.4
418	22	20425985	20426010	AATGGCACAAGACGGAACGTTCACT	20426042	20426067	CATTGCGTGAACCGATTCAGCCCCCAAGTATCAGACTCCC	37	81.64	49.92
419	22	20427011	20427034	GCGGCTGCCTACAGGAGAGGTCT	20427083	20427108	CATTGCGTGAACCGACGGCCCCTCCAGGCCCGCCCCTGCC	9.92	52.52	22.96
420	22	20427975	20427998	GCGGGCGGGCTGCCGGGGTCCGG	20428006	20428031	CATTGCGTGAACCGAGGAAGGGGTGCGCGGGAGGAGACGG	11	26	36.24
421	22	20428877	20428904	ACTTCACAAAATTCTAAGTTCACCTGG	20428945	20428970	CATTGCGTGAACCGAGGAACAAAAGCAGGCATGAGGGTAG	17	53.24	30.28
422	22	20429971	20429998	CCACGTACTTATTATCTGTCTCTCTAC	20430019	20430044	CATTGCGTGAACCGATAAGTTTGGAACCCATGCCTAGGAG	9.16	42.88	22.32
423	22	20430881	20430906	GAGTTCGAGACCAGCCTGACCATTA	20430938	20430963	CATTGCGTGAACCGAAAGTTAGCTGGGCGTGATTGCGCAT	16.4	53.4	62.84
424	22	20431729	20431753	CATGGTGACGTATGCCTGTAATCC	20431795	20431820	CATTGCGTGAACCGAAGAGGCGGAGGTTGCAGTGAGCTGA	44.32	40.28	60.12
425	22	20433716	20433742	CTTTTTTTTTTTTTTCATGTCAGACG	20433757	20433782	CATTGCGTGAACCGATCGTAACAAGATTTGAAGGTGGCGG	87.2	15	80.08
426	22	20434771	20434798	GATAATCCCAGCTACTCGGGAGTCTGA	20434836	20434861	CATTGCGTGAACCGAAGTGAGTTGAGATCATGCCACTGCA	59.56	57.68	62.32
427	22	20435893	20435917	CTGGTGAACAACTCAGTTCAGACA	20435932	20435957	CATTGCGTGAACCGAAGTCTCCTGTGATCCCAGGCTAATC	71.44	33.36	58.24
428	22	20436876	20436899	CTAGCTACTTGGGAGGCTGAGGT	20436942	20436967	CATTGCGTGAACCGAATACTTGCGCCATTGTACTATAGCT	79.48	44.84	28.24
429	22	20438001	20438025	TGTTCTTCAGTGCCTGCTCTAAGG	20438032	20438057	CATTGCGTGAACCGATAGTGTGGTTTTCTCTGGCTGCTCT	32.92	35.56	16.68
430	22	20439170	20439194	GCCCAGGCTGGAGTGCAGTGGTGC	20439229	20439254	CATTGCGTGAACCGACAAGTGATTCTCTGCCTCAACCTCC	20.92	50.16	16.52
431	22	20440312	20440339	CAGCCTGGGTGACAGAGACTCAGTCTC	20440383	20440408	CATTGCGTGAACCGATCAGTGGCTCACGCCTATGATCCTA	81.48	84.32	23.8
432	22	20441255	20441281	AGGGCCTGGCGTGGTGGCTCACGCCT	20441288	20441313	CATTGCGTGAACCGACAGCACTTTAGGAGGCCGAGGCAGG	122.4	69.96	52.32
433	22	20442248	20442271	TCCTACAGATAAGGGCATTGGTC	20442308	20442333	CATTGCGTGAACCGACCCAACCTGCTAAATGACCACACCC	92.8	54.24	71.96
434	22	20443035	20443058	CAAGGTAGGTACAACCAGCCAGG	20443065	20443090	CATTGCGTGAACCGATGACAGGAGGATTTACTGGGGCTTC	88.24	58.48	73.64
435	22	20444085	20444109	AGCCAAGCTGGGGCTTAGAACTGT	20444116	20444141	CATTGCGTGAACCGATGCCCCCACCCCCGACCTGTGCCCT	80.84	22.44	24.96
436	22	20444930	20444954	CCCTGCTCCCCTGGAAGGACAGCC	20445002	20445027	CATTGCGTGAACCGAGGGAGGGAGAGAATGGGGCTGGTCG	55.12	35.6	13.68
437	22	20445997	20446023	GACAAAGACTACAACGCAGCTGTCAG	20446065	20446090	CATTGCGTGAACCGAATTAAGTAAAAAGTGATGGAACAGG	19.84	54.88	16.44
438	22	20446819	20446843	TGGCCTTCCAAAGTGCTGGGATTA	20446868	20446893	CATTGCGTGAACCGATGAGAGTGCATGAATTAAAGTTTCT	48	68.16	30.28
439	22	20447826	20447851	GCCAAGGCGGGCGGATCACCTGAGG	20447888	20447917	CATTGCGTGAACCGACCCCATCTCTGCTAAAAATACAAAATTAG	45	42.48	29.12
440	22	20449101	20449124	CTGCACCCGGCCAAAAAATATGT	20449132	20449157	CATTGCGTGAACCGAATAATAGAGATGAGGCCGGGTGTGG	13.52	15.6	31.08
441	22	20449966	20449990	CAAAAAATTAGCCGGGTGTGCTGG	20450037	20450062	CATTGCGTGAACCGAGCGTGAACCCGGTAGGCGGAGCTTG	20.96	23.88	63.04
442	22	20451070	20451093	CATCTGAGGTCAGGAGTTCGAGA	20451105	20451130	CATTGCGTGAACCGAACATAGCGAAACACCGTCTCTTCTA	32.52	24.36	85.36
443	22	20452210	20452236	AATTTTTGTATTTTTAGTAGATACGG	20452253	20452278	CATTGCGTGAACCGACAGGCTGGTCTTGAATTCCTGTGCT	63.36	23.04	73.76
444	22	20453664	20453690	TAAAGACCACCCCTCATTCCCGCCCT	20453713	20453738	CATTGCGTGAACCGACTATGGAGGAGGTGACTTTGAGCCA	23.52	31.4	23.96
445	22	20454559	20454586	AGAAGGCCGGACGCAGTGGCTCACGCC	20454598	20454623	CATTGCGTGAACCGAACTTTGGGAGGCTGAGGCGGGCAGA	63.88	46.76	62.64
446	22	20455693	20455720	TTAATGAGGGGTTGGACATAAGACAGA	20455758	20455783	CATTGCGTGAACCGAGGGGAGCGCAGCTACTCTTATACTC	114.16	46.88	50.24
447	22	20456647	20456672	GGGATGGTGAGCCCCTGAAAGTCCT	20456720	20456745	CATTGCGTGAACCGATCCTATCAGTCTGCTCTGTCCCCAC	82.2	58.64	29.68
448	22	20457534	20457558	TGGGGATTGCCTCCTTGGGGGTTC	20457564	20457589	CATTGCGTGAACCGAGAATGCTTCTAGGAACTTGGCCTGG	16	38.16	38.56
449	22	20459028	20459053	CTCCCCAAGGGCAACTGGGCTCTCC	20459073	20459098	CATTGCGTGAACCGACTCCTGTATGTCTCTGTTGGGCTGT	6.48	25.56	37.44
450	22	20460134	20460158	GGCGCGCCAGCACCCACAACGCCT	20460176	20460201	CATTGCGTGAACCGAGCTTTATCAGCTCGTGGTGGCCCAG	43.92	41.08	30.32
451	22	20461270	20461295	GCGCCCAAGGGGCTGGGCGAGTCCT	20461332	20461357	CATTGCGTGAACCGATCGCCTGGCAGGCCTCAGCTCGCCA	39.68	29	17.56
452	22	20462289	20462315	CACTGAGCTGCAGAAGAAACATACAT	20462347	20462372	CATTGCGTGAACCGAACACACACACACACACACACTGCCT	28.84	24.28	22.72
453	22	20463697	20463721	GTGAGAGGAAGGGGAGGTGAGATG	20463763	20463788	CATTGCGTGAACCGAATGGTAGCCACAGGGAGGACTATCT	56.6	53.36	12.68
454	22	20464720	20464745	CTGGGAACCCCACAGTTACCATCCA	20464762	20464787	CATTGCGTGAACCGATGTCAAAAGCATTCGGGAATGTTGG	67.52	59	50.84
455	22	20465689	20465716	TTGGGAGGCCAAGGTGGGCAGGTCACC	20465760	20465789	CATTGCGTGAACCGACCGTCTCTACTAAAAATGCAAAAATTAGC	58.56	36.4	99.48
456	22	20466555	20466580	TGAGAGTCTGAGTCAAAAAAAAAAG	20466606	20466631	CATTGCGTGAACCGATGACGGCTCATGCCTGTAATCCCAC	50.32	47.68	83.44
457	22	20467489	20467512	AGTACGTAATGACTTCCCTGACC	20467546	20467571	CATTGCGTGAACCGAGTTGGCTCCACATCGCCAGCTCTGT	30.36	35.52	93.32
458	22	20468373	20468398	CTGGCACATGATAGGTGCTCAGTAA	20468403	20468428	CATTGCGTGAACCGAGGACTGAAGAAGACAGAGGCAGACA	25.08	45.92	71.04
459	22	20469413	20469439	GGAGAGGGACCGTGCTGCTCTTCCTG	20469457	20469482	CATTGCGTGAACCGAGCTGGTCCACATCTTCCTGGGCCAG	15.76	51.04	48.64
460	22	20470352	20470376	CATAGCTCTAGGTCAGAGGACAGT	20470422	20470447	CATTGCGTGAACCGAAAGGGCCAAGTAATGTGTTAATTTC	13.52	74.92	55.84
461	22	20471185	20471208	TAGTGGGAGGGAATGGCAAAGGC	20471222	20471247	CATTGCGTGAACCGAGAACAGCCTGGGCATAGTGGGGGGT	32.64	88.8	106.24
462	22	20472177	20472203	CCTGGCCTTTTTTTTTTTTTTGTATT	20472227	20472252	CATTGCGTGAACCGATGGTCTTGATCTCCTGACCTCGTGA	27.84	63.48	133.84
463	22	20473621	20473644	TCCCCGGGACCCAGGCCCCATGC	20473681	20473706	CATTGCGTGAACCGACACTTCCCTCCATCCGAATCCTCAA	12.92	22	59.32
464	22	20474437	20474461	GATTAGCGCTGGGGAAAGTCCCCG	20474482	20474507	CATTGCGTGAACCGAGAGGAGGGCTCACCAGCCAGCCAAG	58.04	23.56	53.24
465	22	20475356	20475382	GCTCAGCCCTGCAGGGTCAGGAGAAG	20475388	20475413	CATTGCGTGAACCGAGGGCATGACTGCCCTTCAGCCACCA	74.4	82.24	26.96
466	22	20476176	20476199	GGCCCTGCCACCTGGGCTGGACG	20476211	20476236	CATTGCGTGAACCGAGGTGGTCCTCTCCCAGCTGCAGCTT	73.08	69.24	23.12
467	22	20476992	20477019	CTCATCTCAGCCCCCCAAAGGTGGGTT	20477036	20477061	CATTGCGTGAACCGAGCCGCCAAGCCTCTGGTTCCAAAAG	37.28	44.04	57.52
468	22	20477966	20477990	GGCACTTTTCTGGGCCATGAGGAC	20478008	20478033	CATTGCGTGAACCGATGGTAGAAGTCAAACCCGACAGGAG	10	23.16	53.04
469	22	20478925	20478951	GGCGATGAGATTCTGCAGTGGGTAAG	20478957	20478982	CATTGCGTGAACCGAGGCTCAGCCTCGAAGACAGCATGGG	53.72	29.24	44.8
470	22	20479893	20479920	CATGCTAACACACACCCTCCCAGCCAG	20479953	20479978	CATTGCGTGAACCGAAGGTGTTTTCATGAGGCCTCTGAAC	64.2	38.12	59.76
471	22	20480858	20480885	AGGTGGCCAGTTGCCCACCCAGCCTGC	20480934	20480959	CATTGCGTGAACCGAGCCGGTGGCTTCCCACAGGCACAGC	89.2	14	58.36
472	22	20481989	20482015	TCTTCTCCTCAGCAGCTGCTTGAGGA	20482024	20482049	CATTGCGTGAACCGACGGTCCCCTCAATCCCCCCCCCAAC	97.88	29.12	23.4
473	22	20482842	20482865	GAAGGATGAAGAAGACTGTTGGA	20482891	20482916	CATTGCGTGAACCGAGCTTGGACATGGTGGCTCATGCCTG	69.96	59.32	34.76
474	22	20484440	20484463	ACGACGCCCCGGACGGCCCAGCA	20484488	20484513	CATTGCGTGAACCGACCAGGAAGAACCACAAGAAGATGCC	37.72	66.72	9.04
475	22	20485459	20485483	GCCTCGGGAAATGTAGCTGGAGTC	20485511	20485536	CATTGCGTGAACCGAGTTGGCCACCCAGCTTAGTTTTAAA	89.08	77.32	43.44
476	22	20486582	20486606	GGGTCAGTGACCCAGCGAAGCGAC	20486622	20486647	CATTGCGTGAACCGAGGGCCGCATCGACGCCAGCAGGAAG	46.6	30.08	88.44
477	22	20487549	20487576	GACACCCTCTCTACCTCACCACCTGCC	20487618	20487643	CATTGCGTGAACCGACCTCAGGCCAGGCTGCTCCCCAGTG	18.4	29.08	101.44
478	22	20488377	20488404	GCCTCAGGAAACCCAGCTCCCTGCTTC	20488438	20488463	CATTGCGTGAACCGATCTTGTACCCTGCATCTGGCCTATC	29.48	38.72	67.32
479	22	20489341	20489367	TCGGTGCCCAGGCAGGGCCACCAGGA	20489382	20489407	CATTGCGTGAACCGACAAACTCACCCAGGTGTGCTGTGGT	70.64	66.64	58.64
480	22	20490261	20490287	CAAGCATACGGCCCCAATGCTGAGGC	20490331	20490356	CATTGCGTGAACCGAAGTCACTGTGCAAGGGAGTTCCAAC	55.36	58.96	62.36
481	22	20491130	20491155	TAACACTTGAGGGGGACACACACTT	20491196	20491221	CATTGCGTGAACCGAACCCAAGAGGGGGAGGCAGCCTTGT	17.96	46.48	43.64
482	22	20492041	20492067	CCTTCTTTAATGCATGTTCACTATCT	20492080	20492105	CATTGCGTGAACCGAATAGGTTTGTGAATGACTTAGCATA	22.76	62.8	92.72
483	22	20492893	20492916	TATAGAGAGAACCTTAAAAGCAG	20492954	20492979	CATTGCGTGAACCGAAGAAGATTATCAGTGGATATTTCAG	61.44	42.8	113.76
484	22	20494008	20494032	GGTTAAACTCCCAATAAAAAGACA	20494075	20494100	CATTGCGTGAACCGAATGCTGTCTACAAGAGACTCATTTG	32.12	40.84	48.92
485	22	20494530	20494553	AAAACTATTACAAGAGAGGGTTC	20494559	20494584	CATTGCGTGAACCGAGAAAGTGGAGTAGGAAGCACTGGGA	23.2	52.52	37.2
486	22	20495613	20495640	TTCACCAGAGGGATTCAAAAGCAGATT	20495684	20495709	CATTGCGTGAACCGATGAAATGATCAAGTCAGAGGAACAG	11.88	41.4	49.04
487	22	20496676	20496703	GGTTGAAAAGAAAGAACACTAGATAGT	20496747	20496772	CATTGCGTGAACCGATATATGGGAAAATATTAAATCTAGT	15	32.04	40.72
488	22	20497748	20497773	GCTGTATAGCTCTCCAGAACTTACT	20497813	20497838	CATTGCGTGAACCGATTCCCATTTCCTTCTCTTCCCCAGC	28.52	24.2	30.44
489	22	20498592	20498617	AGCTCCGCCTCCCAAGTTCACGCCA	20498637	20498662	CATTGCGTGAACCGATAGTAGCTGGGACCACAGGCACCCG	46.2	60.6	25
490	22	20499524	20499549	TCAGAGTCCCTGTAAACCTGGTTGT	20499581	20499606	CATTGCGTGAACCGAACTTGTATGCAGAACACAGAAAACT	56.08	45.48	31.8
491	22	20500575	20500602	CGCTGTGGCACAGCTGGGCCGCTGACC	20500643	20500668	CATTGCGTGAACCGAGGTCTTTGTAAACGTAAACATTTCT	33.92	51.6	58.8
492	22	20501454	20501477	CTTCGGAGCTCTTCTTCTTGTCT	20501502	20501527	CATTGCGTGAACCGACCTGGCCCTGTGACGTGCGAGTGTC	65.44	43.64	44.12
493	22	20502312	20502338	TGGAGCTGGACCCTCTGGGGCGGGTC	20502377	20502402	CATTGCGTGAACCGACTGGATGGCCTCCTCAATGCCGTCG	50.96	32.32	18.52
494	22	20503071	20503097	GGTACTCCTGGATGGCCTCCTCAATG	20503103	20503128	CATTGCGTGAACCGATCCACGGAATCGTCACTGTCTGAAT	40.52	28.84	80.44
495	22	20609422	20609446	NNNNNNNNNNGTGTCTCATGCCTG	20609472	20609497	CATTGCGTGAACCGAGTAGAAGTTGAGGTCAGGAGGTCCA	29.16	18.08	46.2
496	22	20610538	20610564	GCCTGGGAGACGCGGTGCTGTACATG	20610569	20610594	CATTGCGTGAACCGATGCGCGGCTCAGCGGGCCCGTGCTG	23.88	37.88	38.32
497	22	20611341	20611365	CCCCAGGGTGGCTACAGCCTCACA	20611391	20611416	CATTGCGTGAACCGACAGAATTTGATTGCGGGCCTACTGT	36.36	35.24	28.4
498	22	20612238	20612264	ATCCCCATGCCACCAGATCGCCATGT	20612282	20612307	CATTGCGTGAACCGATCAGGCCCCACTCAGCAGCATCTCA	62.16	51.4	28.64
499	22	20613224	20613251	CTTGGAAAATGTCCCACATCGTGGATT	20613269	20613294	CATTGCGTGAACCGAAGGGCAGATTCAGACAGAACACCTT	83.32	54	34.28
500	22	20614053	20614077	CAGCCTCCCCTTTGGGCTTTATCC	20614122	20614147	CATTGCGTGAACCGACAGCCTCCTCATTCTTCTGCCCTAA	92.52	41.08	50.68
501	22	20615110	20615133	CTTATCCTGGGCCTCTCAGTGAG	20615138	20615163	CATTGCGTGAACCGATTGAGCCTCAGTGGGTGGATAGGGA	51.72	19.96	39.8
502	22	20616283	20616310	CTTCCCCTGTGAGCAGCAGAGCAGCAT	20616319	20616344	CATTGCGTGAACCGAGGCCACTGTGCCAGGCTCCAGGTGG	46.16	49.64	17.72
503	22	20617340	20617366	ACTGGTGTACAAGTCACTCTTCAATC	20617372	20617397	CATTGCGTGAACCGAGTCACTCTTCAATCCTTATTTTATT	67.6	75.88	44.72
504	22	20618209	20618232	TCCTATCTCAGCAGATGGAATAT	20618237	20618262	CATTGCGTGAACCGACAACACTGAGACATTCCTTTGCCCA	88.04	97.72	68.88
505	22	20619078	20619102	CGTGAGAGGCAGCCGTGGGAACAG	20619145	20619170	CATTGCGTGAACCGACTGGCCGGACATAGGGGCCTGGCAG	70.84	69.48	59.32
506	22	20620002	20620026	TGCTGAGAACCTGGGGAATGGTGT	20620055	20620080	CATTGCGTGAACCGAGGCAACCGCAGTGCAGCACGCACCA	54.28	51.68	107.6
507	22	20620997	20621023	GTATGTGTGAGTGTGGGTGTGTGTGA	20621063	20621088	CATTGCGTGAACCGAGTGAGTATATGTGAGTGTGAGTGTG	49.36	45.32	58.32
508	22	20622160	20622183	ACCTGGTCCTTTGGTTTCTCTTC	20622191	20622216	CATTGCGTGAACCGACTGTCTCCTCCCACAGGGCTGAGAA	50.24	50.6	35.8
509	22	20623183	20623208	TTCACCCGCCTTGGCCACCCAAAGT	20623239	20623264	CATTGCGTGAACCGAGGCCTCATCTCCTACTCTTTCAGCA	55	33.8	44.28
510	22	20624310	20624336	AGTTTCTCTGAAAAACTTTCACATTC	20624375	20624400	CATTGCGTGAACCGAAATTACCGAAACTAGCTAGTAACTTC	58.56	66.28	74.76
511	22	20625250	20625277	GTTGAAACCCACCACCAATTTGTTTTC	20625320	20625350	CATTGCGTGAACCGATGGATTTATTATTTTTATTATTTAATTTCC	66.96	61.96	79.8
512	22	20626463	20626488	AAAATTCCCGGCCTCGAGCAATCCT	20626493	20626518	CATTGCGTGAACCGACTCGGCCTCTCAAAGGTTGGGATTA	35.8	15.76	42.08
513	22	20628000	20628025	CCTGACCAATATGGCAAAACTCCAT	20628042	20628067	CATTGCGTGAACCGAAAATTAGCTGGGCGTTTTGACGTGT	28.88	14.6	13.88
514	22	20629125	20629148	CAGCCTCCTGAGTAGCTGGGATT	20629181	20629206	CATTGCGTGAACCGATGTATTTTTAGTAGAGACGGGATTT	64.96	32.4	21.76
515	22	20630024	20630048	GAGCTATTATTGTGCCAGTGCACT	20630096	20630121	CATTGCGTGAACCGAAAAAGGCTGGGCACGGTGGCTCCCGC	81.72	71.08	38.96
516	22	20631218	20631242	CAGTGGGGAGAGCAGTGGCAGTGG	20631268	20631293	CATTGCGTGAACCGAGGCGGGGGGTATTTCAGTATTATAC	25.36	42.88	30.92
517	22	20632074	20632101	TGTTCAAGATTCCATACTTGATAAATG	20632127	20632152	CATTGCGTGAACCGATGGGTCATTTCTTTATTATTTTATT	35.84	37.72	48.08
518	22	20633531	20633554	ATCTTAGACAAGTCATTCTAGGT	20633571	20633596	CATTGCGTGAACCGATCTTGCGTTCGTTCATTCTTGTGCT	19.72	51.72	52.4
519	22	20634382	20634405	AACAGCAGAATTTACTTGCCTCA	20634426	20634451	CATTGCGTGAACCGAGTGTGTTCCCCCGAAACAGGTGGTG	24.84	61.28	61.08
520	22	20635353	20635376	AAAGCTGGCAGGCAACCCTCCAA	20635383	20635408	CATTGCGTGAACCGACTTCCCAAGCACTGCACCTCTAGGT	35.52	23.52	44.8
521	22	20636318	20636341	GTGTTTGGAAGTTCAGAGTGGAA	20636364	20636389	CATTGCGTGAACCGATATGATATTTAGAGTTTCTAAATGT	71.48	35.48	40.32
522	22	20637268	20637294	GGTCCAATCCCGCCTCCTCACTCACC	20637309	20637334	CATTGCGTGAACCGAAAGCCAGGAGTCAACAGTGAGGATG	53.2	20.88	17.08
523	22	20638305	20638332	CGGAAGACACCTGTGGAAAAGACAAGA	20638354	20638379	CATTGCGTGAACCGATTAAAGTGTATCTAGATTGGCAGTT	32	24.36	53.84
524	22	20639231	20639256	TACACTGTCCTCATTAGCGATGTTG	20639261	20639286	CATTGCGTGAACCGAAGCATCCTTGTTAGTGTGCCTCGTA	19.56	81.44	37.32
525	22	20640343	20640369	TTAGCGATGTCGTATACGGAGTCCTC	20640386	20640411	CATTGCGTGAACCGACAGTGTCCACGTTAGCGTGCCTTGT	17.88	114.12	32.2
526	22	20641323	20641347	ACATTCAGTATGCATTCACACATA	20641394	20641419	CATTGCGTGAACCGAGCGAAATCTAACTTAGCTGCCAACA	54.96	73.8	25.8
527	22	20642309	20642335	ATTAGGCTCAATATATGGGTGATGCA	20642340	20642365	CATTGCGTGAACCGACTGTACAACAAACTCTCATGACACA	71.28	21.68	30.88
528	22	20643672	20643699	AAGACAACAAGAAAGGAACATTTCTAT	20643719	20643744	CATTGCGTGAACCGACTTACCTTCACGTTGACTGGCCTCT	62.36	75	91.72
529	22	20644853	20644879	AATCTACAGCAACAAACTAACTAAAT	20644895	20644920	CATTGCGTGAACCGATTTAAAAATGGGCAAAAGACTTCAA	93.08	66.52	82.28
530	22	20645757	20645783	TGCCAGTCTTGTTAGCTGCCTTCCTT	20645802	20645827	CATTGCGTGAACCGAAAGCTTGTCCAATCTTTCAAGGTTG	84.56	28.92	42.96
531	22	20646837	20646862	TCTACTGAAAATACAAAAATTATCC	20646908	20646933	CATTGCGTGAACCGAGGCACGAGAATTGCTTAAACCTGGG	54.24	5.96	23
532	22	20648026	20648052	TCAATAAGAAACTTGTGGAAGAACCT	20648066	20648091	CATTGCGTGAACCGATTGAGGGAGCCTAAGACAGAGCAAG	21.88	7.84	16.64
533	22	20648918	20648944	TGGGTTAAAGAAGAAGTCTCAATAGA	20648992	20649017	CATTGCGTGAACCGAGATTTCTGGATGTAGCAAAAGCAGT	39.2	36.04	37.48
534	22	20649964	20649987	TTCTCATTATTCTAGCAAATGTA	20650036	20650061	CATTGCGTGAACCGAGAGGAGACAGAATAATATGGGAACT	56.76	56.36	32.6
535	22	20650954	20650979	ATGATCCTTTTTTTACAGGCTTCCA	20651005	20651030	CATTGCGTGAACCGAGTTTCAGGAAGATCACGGAGTTCAG	87.76	93.44	25.04
536	22	20652011	20652037	CTGCAAAGAGTAACTTCCCTTCCACT	20652078	20652103	CATTGCGTGAACCGAAAGTGGCCGTGTGGGCTGGTGCTTT	69.76	76.44	46.56
537	22	20653616	20653639	GATAAAAAGAGTATGTCACCAGG	20653669	20653694	CATTGCGTGAACCGACCTCATTCCCACCAGATGTCTTGGA	40.08	50.8	15.6
538	22	20654722	20654749	TACTGCATTTATCATGGAGGGTATAGG	20654761	20654791	CATTGCGTGAACCGATTATGTGTGAATTTTTTAAAAACTAGATTT	67.12	100.96	61.76
539	22	20655622	20655649	AGTAAATACACATTTCACAAAAAAAGA	20655697	20655722	CATTGCGTGAACCGATGTGTGAAAAGCCTCCAACGGATCC	36.28	91.84	18.2
540	22	20656623	20656648	CATATTTTGAAAGCATTAACTAGTA	20656683	20656708	CATTGCGTGAACCGACATACCTTGAATGCAGCCACACAGG	13.4	42.84	29.8
541	22	20657484	20657509	ATTTGAAAAGATCGCATTTGACAGG	20657525	20657550	CATTGCGTGAACCGATTGAATGCAGCCACACAGGTTCCCC	38.2	13.44	51.08
542	22	20660648	20660675	GTGAAGTCAGTTCTTGGATACTCCTGT	20660695	20660720	CATTGCGTGAACCGATCATGCCTTAGCCCAAGCTGTGCAC	45.68	30.48	76.16
543	22	20661446	20661471	TGTACCCCGTTCTCAGCTGCTATAT	20661497	20661522	CATTGCGTGAACCGATGAAGAATGTGTCCCACTCTCTCAG	90.16	32.4	91.12
544	22	20662782	20662808	TAGGTCTACCATGAGTGAATGAGCCT	20662828	20662853	CATTGCGTGAACCGAATGTGTTTAGCAGGGTGTGGCTCAT	45.68	41.04	24.52
545	22	20663955	20663980	TATTACCACTAGACCTGACCAATAA	20664025	20664050	CATTGCGTGAACCGAAGCACTTTCGGGAGCCGAGGCAGGT	28.04	91.28	15.44
546	22	20665075	20665099	GTGTTATGTAAAGGCATACTGTAC	20665142	20665167	CATTGCGTGAACCGATTATAACTTTTTAAAAGATTGTGAA	59.4	84.12	67.32
547	22	20666135	20666161	TATATTCAAGTGTCCAGTTTTCAATA	20666198	20666223	CATTGCGTGAACCGAATTTCAAAGGAAAAACAACAACAGA	58.56	47.08	64.12
548	22	20667678	20667705	TTATGGACACACAATGTACAAAAATGT	20667727	20667752	CATTGCGTGAACCGAAAAGAGGAGTGGCAAAACTGTGAGG	61.16	42.24	68.04
549	22	20668718	20668742	AGTGAGATTGTACAACATTTCACT	20668763	20668788	CATTGCGTGAACCGACTTAACATAATGCCCTCCAGTCCAT	101.16	41.32	64.96
550	22	20669760	20669785	TCTTTAAATGTTTGTTGAAATTGAC	20669817	20669842	CATTGCGTGAACCGAGTTGGGAGATTTTTCATTACTGGTT	86.28	15	35
551	22	20670949	20670973	AAGTGTGGGCTTCCAAAGACAAGG	20671017	20671042	CATTGCGTGAACCGACTGCAGAGGCAGCCCCAGGTAGGGG	108.44	46.92	31.08
552	22	20671964	20671987	CAGGAAGGCCGGGGCTTCGTCCT	20672029	20672054	CATTGCGTGAACCGAGCCCTCGCAGCTGTCTCTCTTGGAC	72.48	53	51.92
553	22	20672987	20673012	GGAAGCCGGGCTCGTTGGAGGTGGA	20673034	20673059	CATTGCGTGAACCGATGGGGGAATGGTCAGCGTCCAGATC	58.52	80.92	95.28
554	22	20673948	20673971	TTACCTTCAGGTACTCCTGGATG	20673989	20674014	CATTGCGTGAACCGATCCACGGAATCGTCACTGTCTGAAT	77.76	40	65.8
555	22	20674858	20674884	GCCCCCCAGCCCTCCTTTCCCCAGCT	20674916	20674941	CATTGCGTGAACCGACCCAGCCCCCGAAACCGCCCCCCCA	122.52	31.6	32.92
556	22	20676013	20676036	AGAATTTGGAAAGTTTTTACCCA	20676071	20676096	CATTGCGTGAACCGACTTTTTTACTTCTAGGAAGTCCATA	55.92	43.56	47.52
557	22	20677078	20677104	TTTTTGTAGAGACAGAGTTTCACCGT	20677138	20677163	CATTGCGTGAACCGAGTGGTCTGCCCGCCTTGGCCTCCCA	10	41.64	53.6
558	22	20678062	20678089	CCTGTCACTGGTGTGTGGACCTGCCTT	20678103	20678128	CATTGCGTGAACCGACCTTGGTTTTGGGCTTTGCTAGAGT	48.08	55.4	78.16
559	22	20679321	20679346	GCCAGTTGTGGTGGCTCACACCTGT	20679388	20679413	CATTGCGTGAACCGAGGTCAGGAGTTCAATTTCAGCCAGG	56.8	135.8	38.6
560	22	20680305	20680330	AATAGATGAATTCCTAGACACACAA	20680378	20680403	CATTGCGTGAACCGAAACCTAGTAAGGGAATTGAGTCAGT	50.44	85.92	47.2
561	22	20681175	20681200	ATTACCAATAATGTTTCAACAAACA	20681232	20681257	CATTGCGTGAACCGAATTCTCTTGGAGAAGGTTTACCCTG	59.24	60.28	49.96
562	22	20682294	20682321	GTTTTCTGAATTAATTCTTAGATACGT	20682326	20682351	CATTGCGTGAACCGATTTTATGTTACCATGAATGTGATAT	89.24	81.24	50.96
563	22	20682935	20682960	TTCCCTTTTTCAATCTCCTAATGTG	20683001	20683026	CATTGCGTGAACCGAGCAACGCTGTATAGAACCAATGCCT	111.32	79.32	74.08
564	22	20684015	20684040	GTGTGGTGGCTCACGCCTGTAATCC	20684076	20684101	CATTGCGTGAACCGAGTCAGGAGATCGAGACCATCTTGGC	55.68	17.36	34.84
565	22	20684985	20685008	ATGTGACTGTTAGGGATCTTTGA	20685017	20685042	CATTGCGTGAACCGAATTCTCAGGGAGTGAACTACATCAG	69.56	57.24	75
566	22	20686116	20686143	AGCTACTCGGGGGACTGAGACAGGAGA	20686185	20686210	CATTGCGTGAACCGATGTGCCACTGCACTCCAGCCTGGCA	45.64	45.32	23.84
567	22	20687110	20687136	ACACACACACTAGCTTAGTCCTGTAA	20687174	20687199	CATTGCGTGAACCGAATCTTGTCCAAGTGAAAGGTCTTCA	46.48	46.44	29.96
568	22	20689008	20689031	CTTATTTTAAGAAGCACAGCATA	20689063	20689088	CATTGCGTGAACCGAATGAAACACTGAGCCTTCGATGACC	23.96	35.6	111.96
569	22	20692290	20692315	ATATTTTTGGGTGCCCTATTTCCCA	20692337	20692362	CATTGCGTGAACCGACCAGCATAATAATGTGTGGGCTTGG	58.92	73.52	29.6
570	22	20693731	20693756	CTGCATCCTTCAACCTGCATCCTTC	20693757	20693782	CATTGCGTGAACCGAAACGTTCCATCCCCCACCCCACAG	46.72	40.96	28.96
571	22	20694534	20694559	TGATATTGTTTCACAGGTTTTAGTG	20694607	20694632	CATTGCGTGAACCGATTCATGGTCATCTCATCTGTTAACC	42.32	44.4	22
572	22	20695471	20695498	GGTGTATTTTACCAACTGACACCTGAT	20695546	20695571	CATTGCGTGAACCGAAAGGGATGTTTTCTTCAGGAACAAG	9	36.8	12.16
573	22	20696567	20696590	GGTGTCACATAGTCCTTAGTGTG	20696619	20696644	CATTGCGTGAACCGATCAAATCACAGGTTCTGAAACACTA	36.64	34.88	13.4
574	22	20697647	20697673	CTGAGCAGCCTCGGGAGGCAAGCAGT	20697707	20697732	CATTGCGTGAACCGAGTCACTGAGAGGCAGCTGGCAGGGT	38.04	85.88	37.44
575	22	20698489	20698512	CCTACTCTGCACCAGCCCTGCAC	20698520	20698545	CATTGCGTGAACCGAATCCTGCTGTATTCTCCTCTCCAGG	15	71	57.6
576	22	20699561	20699584	ACGAAGTTCCCATATTATTCTGT	20699594	20699619	CATTGCGTGAACCGATCACTTCCTAATTTCACCTATTAGT	7.8	8	17.2
577	22	20700689	20700715	AGACTTCTTCTTTAACCCAACAGTTA	20700755	20700780	CATTGCGTGAACCGATGTGGCTCTTTTACAGTTGTTGATT	17.68	16	75.92
578	22	20701595	20701618	ATTGAAATCCGAGCAGAAAACTA	20701652	20701677	CATTGCGTGAACCGACATGAATGAAGAATTAAAACAATTC	70.12	32.4	113.08
579	22	20702746	20702770	TGGCACACGCCACCATGCCTGGAT	20702819	20702844	CATTGCGTGAACCGAAGTCTCAAACTCCTAGCCTCAGGTG	56	26.12	60.68
580	22	20703637	20703662	CAGTTGAAAAAGGAGGTGGTCACAG	20703678	20703703	CATTGCGTGAACCGAACAGCAAAGCATGGGAGACAGAGTT	76.8	43.12	91.2
581	22	20704614	20704639	TGTTTTTCATTTGCATTTCCCTAAT	20704644	20704669	CATTGCGTGAACCGAATGATCCTGAGCAGCTTTTCCTGTG	72.64	38.4	36.88
582	22	20705659	20705684	CTTGCTCCTTAGCTCCTCGTTCTTG	20705727	20705752	CATTGCGTGAACCGATGTGCTTTTAATGAAACACATCCAC	39.16	11	20.84
583	22	20706651	20706675	GTGAGGCTGCATCGTGTGGTGTGA	20706723	20706748	CATTGCGTGAACCGATTTCCCACTTATACAACCCAATCAC	61.68	49.24	21.32
584	22	20707747	20707772	AAATGTTGCTTTAAAACACGTGTAA	20707815	20707840	CATTGCGTGAACCGAGCAAGTTGTAAAGAGGACAGTCGCA	35.48	36.6	61.72
585	22	20708461	20708488	TGAGCCACATCCCTTAGCTTCACTAGT	20708503	20708528	CATTGCGTGAACCGAAGTATGTCCCACCATCAGCTTGACC	50.32	48.64	97.48
586	22	20709588	20709611	CGCCGCCCACGGCGTCGCTAACG	20709622	20709647	CATTGCGTGAACCGACAGGGCGTCGCTAACGAGGACGCCG	30	37.4	49.36
587	22	20710691	20710715	AAAGGAGGATGCCGCCCAGGACAT	20710756	20710781	CATTGCGTGAACCGACCGTCCAGGGCATCGCGAACGAGGA	23.52	11.92	23.68
588	22	20711796	20711819	ATCGCTAACGAGGTCGCCACCCA	20711825	20711850	CATTGCGTGAACCGACGCTACCGAGGATGTCGCCGACGGC	17	8	21.76
589	22	20713295	20713319	AACGAGGACCCCGTCCAGGGCGTC	20713349	20713374	CATTGCGTGAACCGAAACGAGGTTGAAGTCCAGGGTGTCG	37.12	6	33.92
590	22	20714256	20714280	TCCAGGGCGTCGCTAACGAGGTTG	20714323	20714348	CATTGCGTGAACCGATAACGAGGACGCCGCCCACGGCATC	57.64	15.56	37.96
591	22	20715370	20715394	CGTCGCTAACGAGGATGCCGCCCA	20715433	20715458	CATTGCGTGAACCGATGAGGTCGCCGCCCAGGGCATCGCT	49.68	13.16	64.52
592	22	20716415	20716438	ACACAACATCGCTAATGAGGGCA	20716478	20716503	CATTGCGTGAACCGATGCTAATGATACCGACAAGGCACGC	42.72	75.2	42.56
593	22	20717337	20717361	CATCGTGAAACACCGTCTCTACTA	20717403	20717428	CATTGCGTGAACCGAGTAGTCCCAGCTATTCAGGAGGCTG	26.72	76.2	45.6
594	22	20718450	20718476	AGGCAATTGTGGATGATGTTTCTTAC	20718499	20718524	CATTGCGTGAACCGAAGCAGAACCATTTTCCATCCACAGC	9.76	46	29.6
595	22	20719342	20719365	CAGGAAGTCTGAACGTTAACCAG	20719387	20719412	CATTGCGTGAACCGATGCAAGATGGAGATGATTATCTTTT	32.8	36.48	25.48
596	22	20720349	20720376	CGAACTCCTGGGCTCAAGCAATCCTCC	20720392	20720417	CATTGCGTGAACCGAGGTGTGGGATCACAGGCATGAGCCA	29.76	6.92	35.36
597	22	20721511	20721536	ACCCCAGACTAGTGAAGGACAGATG	20721554	20721579	CATTGCGTGAACCGATTTGGACTGTATGGGTCCGCTTATA	39.24	5.72	60.28
598	22	20722538	20722564	AACCATTCACGAGAAACACTCCCCCA	20722598	20722623	CATTGCGTGAACCGAACACTGGGGATTACAATTGAACAGG	32.28	5	33.64
599	22	20723721	20723746	GTGTCTTCAGGGGCTTTGAGTCCAC	20723773	20723798	CATTGCGTGAACCGACATGCTGCTGTTTCTGCTACTCTCC	16	18.84	32.32
600	22	20724836	20724859	AAAAGTACTTGAGAGTAGCGGTG	20724888	20724913	CATTGCGTGAACCGACTGAAGCAGGAGGATCACTGGAGCC	51.84	26.72	47.4
601	22	20725943	20725969	CTTTCTCCATGCCTTCCTAGTGGGTG	20726009	20726034	CATTGCGTGAACCGACCTGGCAGGGAGAGTTCCCTGGTGG	44.88	48.04	39.92
602	22	20726783	20726806	CTGAGACACACTCGAACCACAAG	20726828	20726853	CATTGCGTGAACCGATACTGTGAGGAAGGAATCCCTACTC	49.68	50.32	55.6
603	22	20727804	20727828	TTTCCCTGAGGATAGAATAAACTG	20727862	20727887	CATTGCGTGAACCGACACCTCAAGGGGCTGGTTTCTATCT	78.32	26.92	52.04
604	22	20728807	20728834	ATAGGCATTATCAGAGTCCCAGAAGGA	20728856	20728881	CATTGCGTGAACCGAGCTTATCCAAAGAAATAACAGTCAC	49.28	35	34.24
605	22	20729913	20729937	GGGCACCGTGATCCTGCCACACAA	20729975	20730000	CATTGCGTGAACCGATAGGTGCACACTGGAATCACCTGGG	85.92	51.72	24.44
606	22	20730754	20730780	CTCGTATCTACTAAACATACAAAAAT	20730826	20730851	CATTGCGTGAACCGAGCTGAGGCAGGAGAATCCCTTGAAC	89.28	42.72	29.08
607	22	20731781	20731805	CAAGGCAGGTGGATCACCTGAGGT	20731832	20731857	CATTGCGTGAACCGAATGGTGAAACCCCGTCTCTACTAAA	22	34.36	17.08
608	22	20732685	20732709	AGACCTGGCTGTTTGCTTTGCATT	20732728	20732753	CATTGCGTGAACCGAATATGCTTCTAATAAATGCCTTTCA	33.72	37.96	97.68
609	22	20733898	20733924	GTGGCACTTGCCTGTAGTCCCAGCTA	20733942	20733967	CATTGCGTGAACCGAGAGGATCACTTGAACGGAGGAGGAG	52.92	19.64	76.08
610	22	20735002	20735025	AGCTTGCAGCCTGTGAAGGGCTG	20735034	20735059	CATTGCGTGAACCGACTGCTGTGATTGGCTGAGACTGGGC	55.36	76.44	22.8
611	22	20735862	20735889	GCTACTCAGGAAGCTGAGGCAGGAGAA	20735911	20735936	CATTGCGTGAACCGAGGTTGCAGTGAGCTGAGATTGCACG	114.72	71.84	43.04
612	22	20736761	20736784	GGAGGCAGAGCTTGCAGTGAGCC	20736827	20736852	CATTGCGTGAACCGATCTCAAAAAAAAAAAAATTTCCTTAGTTAT	96.96	63.44	57.76
613	22	20737710	20737733	AATGTGCCACCACACCTGGCTAA	20737766	20737791	CATTGCGTGAACCGAACCATGTTGGTCAGGCTGGTCTTGA	64.52	64.64	35.84
614	22	20738712	20738738	TTCCTTTTGCTGTGCAGAAGCTTTTC	20738772	20738797	CATTGCGTGAACCGAATTGCCTGTGCTTTTGGGGACATAC	97.8	44.52	20.56
615	22	20739639	20739666	TCAAGCAGTCCTCCTGCCTTGGCCTCC	20739689	20739714	CATTGCGTGAACCGAGAGCCACTGCTCCTGGTCTGTTTCT	77.52	88.84	29.56
616	22	20740509	20740535	GAAATGGCAGGGAAAATGTTCAACAA	20740568	20740599	CATTGCGTGAACCGACAAAGATAATATAAACAAAATAAAAGTTATG	42.88	63.2	77.52
617	22	20741354	20741379	TATGCCCAGGATAGTGTAGGTAACG	20741385	20741416	CATTGCGTGAACCGAAATAACTGAATCCAACATAAAAATTCCACAG	47.12	34.8	74.52
618	22	20742442	20742468	TTCCTTAACTTCACTCTTTCTATATT	20742493	20742518	CATTGCGTGAACCGAGTAATTCTGGTTTAGTTTATTTCAT	71.36	90.28	49.92
619	22	20743842	20743867	TTACTGTTTACTCATATAACCTCCA	20743903	20743928	CATTGCGTGAACCGAGGCCTGCAACATCACATGAATCCAA	44.32	70.28	25.28
620	22	20744887	20744910	AGAAGAACACATGCAGGCACACA	20744934	20744959	CATTGCGTGAACCGAGTCTACAGCCCCACAAATGAAAAGA	46.08	33	83.44
621	22	20745931	20745955	TTTCACTGACTTCAAGAATGAAGC	20745969	20745994	CATTGCGTGAACCGAGTGAGTGTCACAGTTCTTAAACGCA	26.12	9.84	56.52
622	22	20746814	20746837	TGGCGGGCTGCAGGTCCCGAGCC	20746866	20746891	CATTGCGTGAACCGAGCGAGAAGTCGAGCACAGCAGCTGC	13.28	43.88	25.52
623	22	20747952	20747977	TGGGCCTCAGATATGTGGCTCGAGA	20748016	20748041	CATTGCGTGAACCGAGCCAGACCCACCACTCCCAATATCC	79.44	37.72	45.24
624	22	20748958	20748985	GCTTCACTCTTGTAGTCAGTATGTCTG	20749015	20749040	CATTGCGTGAACCGAGAGAGATCAGGCCAGTTTCCCAGAA	68.96	87.64	58.56
625	22	20749816	20749841	AGTCCTCAGGAAGCTCTGGGCAGTG	20749883	20749908	CATTGCGTGAACCGAGCCCTCGAGATGTGCTCTATTGAAT	26	73.92	54.56
626	22	20750985	20751008	GTTGACTCTCCTGAGTACACATC	20751051	20751076	CATTGCGTGAACCGATCAAGTTGTTCTGTCTCCTGGGACA	47.24	5	23.48
627	22	20751980	20752006	GAATCAGTAGTTTGTTCCTTTTTATT	20752053	20752078	CATTGCGTGAACCGAAGTATGGCAGGAGGGCTTAAATGAC	81.52	24.64	44.4
628	22	20752972	20752996	TCAGAGATTTCTGATCCTTATTAT	20753038	20753063	CATTGCGTGAACCGAGTGTCTTAAGATTGAAACATAGATA	100.16	18	70.2
629	22	20754185	20754212	ATTGGATGCTGGACATTGTGAATTTTA	20754245	20754270	CATTGCGTGAACCGACTGGGATTTGTTCTGGGATGCAGTG	74.32	29.96	26.56
630	22	21701571	21701595	TCAGAAGAAGAGAACAGAATGGTG	21701605	21701630	CATTGCGTGAACCGAGCTGGGGAAGAGAAGGAAATGGGAA	44.4	9.88	70.72
631	22	21702474	21702499	ATACCAGCTATATTTCAATAATATG	21702529	21702554	CATTGCGTGAACCGATCTTTCAGTTATCAATGTCACAAAA	57.32	22.68	106.76
632	22	21703497	21703521	TGGCTAATTTTGTGTTTTTAGTAG	21703569	21703594	CATTGCGTGAACCGATGTGATCCACCCACCTTGGCCTCCC	27.04	61	92.96
633	22	21704705	21704730	TAAGAGCTGAAATTGACCAAAATTA	21704755	21704780	CATTGCGTGAACCGAATTTGGAGGTTACAAGCCTCCTTTG	21.52	91.68	54.84
634	22	21705863	21705886	TACAATAATACAGGTTTTAATCT	21705893	21705918	CATTGCGTGAACCGATTTACCTTTATATTTTCATCAGGCT	59.68	62.16	21.08
635	22	21707362	21707389	TAATAAACACAGATAGTGAACATGCAT	21707407	21707432	CATTGCGTGAACCGAATGAGCCACACCCTGCTAAACACAT	96.84	7.64	3
636	22	21708222	21708245	GGCTGCCTCCCCCTCTTGGGTTA	21708277	21708302	CATTGCGTGAACCGAAAGTGACAAGTGTGTGTCCCCCTCA	84.56	45	32.04
637	22	21709091	21709116	CTCCCTTGCACAGTGACTCATGATC	21709164	21709189	CATTGCGTGAACCGAGGGGCCGTATGCTTGGGTTCCCATC	47.24	100.4	65.24
638	22	21710303	21710330	ACCAGGACTCTTCCCGTCTGGTCTCCA	21710360	21710385	CATTGCGTGAACCGATTAGGTCTTGCCACTGGGAGTGGGG	23.84	35.28	31.64
639	22	21711838	21711862	ACCCTGTGCCCTAATGGCACAAGG	21711896	21711921	CATTGCGTGAACCGACCTCCTCCCCTTCATTGCTACTCTG	29.56	38.88	11.64
640	22	21712955	21712982	CCCCTCCCCGGGCCTTGCCTGGCTCCT	21713020	21713045	CATTGCGTGAACCGACTTTGCCCTGCACCCTCAGATGACC	37.96	45.68	52.92
641	22	21714021	21714045	CTGCCCTGGCTGAGCGGGTGCTGG	21714056	21714081	CATTGCGTGAACCGAGGCTGCCTGGTGCTCTGAAGCCATG	55.8	33.16	58.28
642	22	21714924	21714948	ACTGGCATCTTCTTGTGGTTCTTC	21714955	21714980	CATTGCGTGAACCGAGGGCTCGGTGCGCTCCGCATTCTGC	41.36	59.16	87.52
643	22	21715879	21715902	CCAAAGACCAGGCACCACCCGCT	21715951	21715976	CATTGCGTGAACCGATCCATCATAGTCAAGGGAAGGCCAG	20.32	41	91.12
644	22	21717010	21717034	GGCATCTGAGGCCCTCATGGCATC	21717055	21717080	CATTGCGTGAACCGAGCAGCCCTTCCACCCTCTGTGGAGC	25.16	53.6	28.6
645	22	21717841	21717866	CCAGATTTGCAGAAAGAGCTGTTAG	21717900	21717925	CATTGCGTGAACCGACTGGAAGAGAACCTGAGCCATTGCA	45.12	57.52	25.08
646	22	21718898	21718923	TGACTGTAGCTTCACAGTCATCAGA	21718969	21718994	CATTGCGTGAACCGACTGTGTGGGGAGGGGGCACACCCAG	39.84	20.52	52.28
647	22	21719945	21719972	ACCAGTCTGTGCCACAGGCACCAGCAT	21719999	21720024	CATTGCGTGAACCGAGCCTGACAGCATCTACCTATATGTG	19	12	79.6
648	22	21721381	21721404	TCCTCCTGGTGTGTGGGGCCCTA	21721413	21721438	CATTGCGTGAACCGATCCTGTCGGGTTTGACTTCTACCAG	22.52	28.4	32.8
649	22	21722436	21722461	TGGGGGGCTGAGATGAGCCAGCCTC	21722509	21722534	CATTGCGTGAACCGACACACCTAGCCCCTACCGGACTTCC	16	32.92	28.12
650	22	21723567	21723591	TCTTCCTCCATGCCAGTCCCTGGA	21723620	21723645	CATTGCGTGAACCGACATAGGAGATGCTTTGGGCCCAGCA	17.88	19.04	23
651	22	21724391	21724416	GACGGGCCATGTTCCTGCCACCCGA	21724444	21724469	CATTGCGTGAACCGAGGATTTCCAGGACTTCTGCCTGGAG	54.08	31.36	42.48
652	22	21725423	21725449	ACCTCCCCTGCCCAGTGCACCCCAAC	21725462	21725487	CATTGCGTGAACCGAAGGAGAAGAGTGAGTTGATGAACGA	41.56	44.64	74.32
653	22	21726982	21727009	TGATTGAAAGTTGCTAGGATTCTCTCT	21727036	21727061	CATTGCGTGAACCGACTCGTTTCAGGGATGATGCAGTGTG	10.88	31.32	10
654	22	21727938	21727963	GCTGGGGCAGGAAATGGGCACTGGA	21727982	21728007	CATTGCGTGAACCGACACCATAGAGCAGTGCTAACATGTT	21.08	40.88	36.4
655	22	21728795	21728820	GTCAGAGGCTCAAGCCCAAGTCTGT	21728846	21728871	CATTGCGTGAACCGATCCTGAGGGGGCTTAGATAACCTAA	28.96	54.6	45.56
656	22	21729718	21729743	CCTGCCCATAAGTCCCTGTGTGACC	21729777	21729802	CATTGCGTGAACCGAAGGCTCCCTGGCTATGGGGAGGATT	16	66.48	36.24
657	22	21730623	21730646	AGTGGCACAACCTCAGCTCACTG	21730682	21730707	CATTGCGTGAACCGACTCAGCCTCCCGAGTAGCTGGGATT	47.64	41.24	43.72
658	22	21731792	21731817	ATGTGAACCAGGTTGCCCAGGAACC	21731846	21731871	CATTGCGTGAACCGAGGGGTTGTAGAGAGAGGGAAAGTGG	93.24	20.16	43.36
659	22	21732981	21733006	CCGAGTAGCTGGGATTACAGGCACT	21733034	21733059	CATTGCGTGAACCGATTTTAGTAGAGACAGGGTTTCACCA	78.48	56.64	71.56
660	22	21733882	21733906	AGTGCAGACACCCCATCAGTATAG	21733953	21733978	CATTGCGTGAACCGAGCCTCCCAAGTAGCTGGGAGTATAG	63.08	55.28	85.2
661	22	21734958	21734983	TTGTATTTTTAGTAGAGACGGGGTT	21734988	21735013	CATTGCGTGAACCGAATGTTAGCCAGGATGGACTCTACCT	50.08	35.8	84.2
662	22	21735589	21735616	CAGTGGCTCTCACTGAGCCTCAGGTTC	21735653	21735678	CATTGCGTGAACCGAAGATAGTCCTCCCTGTGGCTACCAT	89.12	52.76	77.16
663	22	21736572	21736595	CCTGGGGACAGGGAGACACGACA	21736602	21736627	CATTGCGTGAACCGAAAGCAAAGGGGCCTCTGATGTGACT	53.52	90.84	86.96
664	22	21737589	21737614	CAGGGCTGTTAGGGGGCTGAAGGGT	21737640	21737665	CATTGCGTGAACCGATGAGGCCTATCCTGCTGCATTTTCC	23.88	131.6	66.56
665	22	21738601	21738625	CCGGGGGCGTCCGAGGTTTCCGCG	21738639	21738664	CATTGCGTGAACCGATCGCCTGCAGGAAGTGTTGGCGCAG	52.44	78.2	80.56
666	22	21739618	21739641	CAGGAGTGCCACCTCCTGCAGGC	21739679	21739704	CATTGCGTGAACCGAGAAGGGGCGGCCCCTGCACCCAGTG	29.32	63.92	108.04
667	22	21740723	21740750	TCACAGCTGGGGACTACATATATATCT	21740760	21740785	CATTGCGTGAACCGAGGATGAGGATGGCTTCTATGAGGGG	65.96	43.92	80.44
668	22	21741902	21741925	GGAGGCAATCCCCAGTGTCCAAC	21741939	21741964	CATTGCGTGAACCGAAGAATGTCCGAGTTCAGGGGCTGGC	32.48	32.8	30.76
669	22	21743044	21743069	CACATGTCCCTCCATGGACACTGAG	21743118	21743143	CATTGCGTGAACCGAAGGAGAAGCAAGCGTTCAGACCCTC	56.6	56.48	44.36
670	22	21744024	21744047	GCCTCCCTAAACCTCCCTCTCCT	21744063	21744088	CATTGCGTGAACCGATCCCCTGCTCCTCATGCCCCCATGC	47	32	47.48
671	22	21744983	21745008	CTCTGCCTCCCGGGTTCACGCCATT	21745035	21745060	CATTGCGTGAACCGAGGACTACAGGCGCCCGCCACCACGC	69.04	62.32	31.12
672	22	21745713	21745740	TGGCTCAAAGTCACCTCCTCCATAGAC	21745774	21745799	CATTGCGTGAACCGAGGGGTGGTCTTTATCCTTCTCTCCC	80.08	66.4	39.44
673	22	21746520	21746547	GAAAGACTCCATCTAAAAAATAAATAA	21746582	21746607	CATTGCGTGAACCGATTTAAAATTTAAGTTTAAAAAAGTA	5.08	7.12	9.12
674	22	21747696	21747723	ATTTCTTTCCATCTGAAAGGATGGAGC	21747743	21747768	CATTGCGTGAACCGATTTTCAGTTCTTCCACCTGGTCCTC	18.2	67.56	37.04
675	22	21748647	21748672	TGCCTGTAATCCCAGCACTTTGGGA	21748711	21748736	CATTGCGTGAACCGACAGCCTGGCCAAGATGGTAAAACCC	29.4	52.84	39.92
676	22	21749824	21749847	TTTGTATTTTTAGTACAGACAGG	21749876	21749901	CATTGCGTGAACCGAAACTCCTGAACTCAGGTGATCTGCC	50.4	24.6	14.64
677	22	21750634	21750657	CCTGGGCGACAGAGTGAGACTCT	21750704	21750729	CATTGCGTGAACCGAGATGGAGTCTCGCACTGTCACCCGG	9	28.96	9
678	22	21751881	21751904	TTTCATCATCCAACCATCCCCTA	21751927	21751952	CATTGCGTGAACCGACTTCCCTTCTTCCACCACACGTTTC	68.08	31.04	32.08
679	22	21752881	21752905	TTGCTCTGTCACACAGGCTGGAGT	21752950	21752975	CATTGCGTGAACCGACAAGCAATTCTCTTGCTTCAGCCTC	49.88	15.6	38.88
680	22	21753769	21753794	AAATTAGCCAGGCGTGGTAGCGGGC	21753799	21753824	CATTGCGTGAACCGATAGTCCCAGCACTCAGGAGGCTGAG	38.96	38.68	34.12
681	22	21754725	21754750	GCTCCAGAACCCAGTCACTGGATCC	21754784	21754809	CATTGCGTGAACCGATCTCTGAGCCTCATGTTCCCAGACT	43	76.68	16.28
682	22	21755716	21755740	AAGCCTGTCCAGGCCCCATCCACC	21755767	21755792	CATTGCGTGAACCGACCCCCTCCACCTCTAGCTGACCTGC	57.24	89.08	34.56
683	22	21756352	21756377	TATATCTGATATCCACAGGCTTCTG	21756409	21756434	CATTGCGTGAACCGAGAAGCCCCAGTAAATCCTCCTGTCA	61.12	72.08	76.52
684	22	21757496	21757521	GGGCTGGGGCCCGGCAAAAGCACCA	21757538	21757563	CATTGCGTGAACCGAGAGTAGAATTGGGTGCTGAGGCCCT	45.6	50.56	54.6
685	22	21758419	21758445	GAAACAAGGTCTTGCTATGTTGCCTA	21758463	21758488	CATTGCGTGAACCGAGACTCTGTCTCCCAAAGTGTTGGGA	26.12	93.48	34.4
686	22	21759479	21759502	GGGTTTCACCGAGAAACAGCCCT	21759518	21759543	CATTGCGTGAACCGAACCTATCACAGAAGAACAACTGGGT	34.52	96.04	30
687	22	21760661	21760688	CTAAAAACACAAAAATGAGCCGGGTGT	21760716	21760741	CATTGCGTGAACCGATCGGGAGGCTTGAGGCAGAGAATTG	17.72	42.68	19.56
688	22	21761841	21761866	GGGGCACCCATCACAGGCCTGGCCT	21761871	21761896	CATTGCGTGAACCGAATAGGGAATAGGCTTGCTGGGGATG	33.2	40.16	19.8
689	22	21762862	21762885	CTCACCTCACTGTTACCTCTGTG	21762895	21762920	CATTGCGTGAACCGAAAGCAATTCTCCTGCCTCGGCTTCC	65.96	28	46.32
690	22	21763873	21763896	CGAGTAGCTGGGACTACAGGCGC	21763908	21763933	CATTGCGTGAACCGACCGGCTAATTTTTTGTATTTTTAGT	107.56	9	64.96
691	22	21764669	21764694	CTAGTTCAAGTGATTCTCCCACCTC	21764737	21764762	CATTGCGTGAACCGATGGCTAATATTTTAGTAGAGACAGG	119.6	55.6	85.32
692	22	21765852	21765876	ATACATATTGATGTCAGAGAAGAG	21765902	21765927	CATTGCGTGAACCGAAAGGACTGATTAGGGTGGAGGAGGA	99.16	45.36	47.44
693	22	21766862	21766887	TTCTCCTGCCTCAGCCTCCTGAGTA	21766913	21766938	CATTGCGTGAACCGAGGCCCGGCTAATTTTTTTGTACAAA	53.84	11	53.12
694	22	21767982	21768006	TGTGATCTGGGCTCACTGCAACCT	21768014	21768039	CATTGCGTGAACCGATGAGTTCAAGCGATTCTCTGCCTCA	31.16	88.24	71.44
695	22	21769120	21769147	CTCCCTCTGTTGCCCAGGCTGGAGTGT	21769165	21769190	CATTGCGTGAACCGACACTGCAACCTCAGCCTCCCAGATT	7	77.44	41.84
696	22	21770469	21770495	AATGCCTGCGGTAGCTTTACAATTTG	21770518	21770543	CATTGCGTGAACCGACTACCCTCATGCCTGCTTTTGTTCC	111.76	123.76	67.96
697	22	21771548	21771575	CCCCGCAGGCCCCGCCCCTGTTCACAG	21771599	21771624	CATTGCGTGAACCGACCCCGCCCCGCCGCTCGCCCATTCA	68.16	176.2	25.4
698	22	21772491	21772514	GAGATGGGCTTGGGGGAGGGGGT	21772540	21772565	CATTGCGTGAACCGAGGCTGAGGGAGGGGGCTGAGGGGCC	39	160.72	10.76
699	22	21773549	21773572	ACTTGGAAGGCTGGGAAGAGGCT	21773620	21773645	CATTGCGTGAACCGAGCCAGTGTCGGGCTGGGGGAGGGAG	23.64	113.4	26.84
700	22	21774747	21774772	GACACTCAACAAATGATTATAAGAT	21774803	21774828	CATTGCGTGAACCGACAGAGGGCATAGCGGTGGCGTGGGA	45.04	144.4	45.72
701	22	21775744	21775769	AGTGGGGAGAGGGACTCCAAGAAAC	21775774	21775799	CATTGCGTGAACCGAGGGACCCTCGGGAAGGTGGCCAGGC	72.76	161.48	50.72
702	22	21776704	21776731	AGAACCGCTCTTCTAGCAGGTGATGCA	21776742	21776767	CATTGCGTGAACCGAAATAGAATCCACAGGCGGAGGGATG	37.56	231.96	64.04
703	22	21777800	21777826	AGGAAGGTAGTGGTGAAGAGGGTAAG	21777845	21777870	CATTGCGTGAACCGACCTGGGCTCAGCCTGGCAGTGGGCA	5	266.64	78.24
704	22	21778714	21778741	AGCACCCCTCCCCCACCGACCCCCTCT	21778767	21778792	CATTGCGTGAACCGAGTCCTGGTCACACAGCCTGCAGAGG	111.72	303.64	86.28
705	22	21779579	21779603	AGTACAGATGACTGAGTATTAAAT	21779641	21779666	CATTGCGTGAACCGAATGAAATAGGAAGGATGCATGAGGC	165.76	169.56	72.76
706	22	21780649	21780672	GAGATGGGATCTTCCTGGTCTTG	21780689	21780714	CATTGCGTGAACCGAAGTCCTCCTACCACGACCTCCTAAA	166.12	114.2	39
707	22	21781493	21781520	GGAGATATGAGAATCCAGCTTCTTCTA	21781531	21781556	CATTGCGTGAACCGAATTAAAGAGATTTATAAAAGTGTAA	149.2	101.56	46.64
708	22	21782359	21782385	CAGCCTATTTTTTTTTTTAAGACAGA	21782426	21782451	CATTGCGTGAACCGACTTGGCTCACTGCAACCTCCACCCC	110.16	87.88	96.12
709	22	21783470	21783494	GGGTACTGGTCTATGGGGTGGTGG	21783518	21783543	CATTGCGTGAACCGAGGCAGCTGGTGCTGACGTTGGAAGC	96.88	75.76	73.96
710	22	21784503	21784526	TCGGGTGGTGAAAGGGAGGTGCT	21784567	21784592	CATTGCGTGAACCGAGATTGGGATTTCCAGGGAGGTCTCT	41	61.32	42.72
711	22	21785491	21785515	GTGTCCTGCACTCTTGGGACACCA	21785564	21785589	CATTGCGTGAACCGACGCCATCCACACATAATCACCTGTC	179.96	96.52	53.8
712	22	21786352	21786377	TGGCTGTAGCTCCTGAGCCATTTGA	21786416	21786441	CATTGCGTGAACCGACAAGTGGGCTGTTTCCTTCTCCCAG	317.2	77.52	42.96
713	22	21787758	21787784	TGCCTGTTTGGTGTGCATTACGTGTG	21787789	21787814	CATTGCGTGAACCGATTGTTGGCGTATACCTTGGGTGAGT	160.56	36.44	8
714	22	21788522	21788545	GGTTGCCTTACTGCCTGGCCAAC	21788584	21788609	CATTGCGTGAACCGATATTGTTTCTGGAACAGTCCTGGTC	240.96	45.96	89.08
715	22	21789633	21789657	TCTGGTGGTTAGGGCTGGATGGAG	21789666	21789691	CATTGCGTGAACCGACTGCGTGTCTAACAAGATCCCTGGT	200.92	102.08	130.12
716	22	21790519	21790543	TTTGGAGGCACTTTCGGTCCAGCT	21790566	21790591	CATTGCGTGAACCGACCTTTTCCTTGTGCTGGGGTGTTAG	196.28	156.08	109.12
717	22	21791429	21791452	TCCTCACTCTGCTACCTACATGC	21791488	21791513	CATTGCGTGAACCGAACCTTTAATTTCTTATCTGAAACTG	140.96	262.12	145.92
718	22	21792622	21792646	AAGGTTCTAGGCAAGGTGGGTATC	21792678	21792703	CATTGCGTGAACCGAGGGGCTGGAGTTTCCTGCTTTCTGC	41.92	183.24	57.32
719	22	21793711	21793736	TAGGCCTGTCAGGGCCAGGCAGTGG	21793765	21793790	CATTGCGTGAACCGATCCTCACCTGTCGCTCACAGCCTGT	66.84	80.92	32.76
720	22	21794672	21794695	AAAGGAGAGCAGTTGGCATGTTG	21794718	21794743	CATTGCGTGAACCGATGTCTGCTCTAACAGATGGCCTGGG	61.56	56.72	62.48
721	22	21795622	21795649	AGACCTAGTGCTAGCCTTGGGCTTGTA	21795696	21795721	CATTGCGTGAACCGAACCCCCATGGCACTCAGGTGCCCCC	28.84	129.6	75.88
722	22	21796805	21796832	TCCTTAATCTCCTGTGTGTGTTAGAGG	21796864	21796889	CATTGCGTGAACCGACTGTTCGCTGGTCCTTACTCTTCCT	131.08	255.48	55
723	22	21797706	21797732	GGAGAGTTTCTGTCATGAGAAGGTTG	21797761	21797786	CATTGCGTGAACCGACTCTGGGAGGCAGGGCTGGACACTC	145.2	340.44	91.04
724	22	21798815	21798840	GTTTAAAGCCATCTGGTCATTTTTG	21798878	21798903	CATTGCGTGAACCGAGTAGAGACAGTAGCCCGGGCTGTGA	36.44	313.96	175.56
725	22	21799873	21799898	GCAGCAGCAGCACCAACGGGAGCAG	21799909	21799934	CATTGCGTGAACCGAAGCAGGAGCTGGGCTTGGACCTGTC	79.64	140.64	156.76
726	22	21801018	21801045	ACCTCCCCCTCCTAGAAGCCAAAGACC	21801071	21801096	CATTGCGTGAACCGACCCGGGAACCCATGGAAGGAGAAGC	182.4	123.52	123.76
727	22	21802032	21802056	GGGCCGTCGGTACTCTTGTTTTCA	21802101	21802126	CATTGCGTGAACCGAGTCTATGTGTGGTGTGTGCCGTATG	128.76	165.36	233.6
728	22	21803170	21803196	GACGCCACCCCGCCCCATCAGCACTT	21803244	21803269	CATTGCGTGAACCGATGGCCGTGTGCATGGCCTCCCGGGC	65.04	122.16	156.16
729	22	21804232	21804258	GCCAAAAAGCCGGGACCTTTGCGCAG	21804293	21804318	CATTGCGTGAACCGACCCCTAACCCCACCCCAGGCAGCGG	76.44	194.36	64.56
730	22	21805169	21805192	ACCAGGACCCCCTCCCCCTACCT	21805225	21805250	CATTGCGTGAACCGATCAAAAATGCTGCATAACAGACCTC	67.36	156.16	63.12
731	22	21806208	21806231	GGGATCCTCGTGTGAAGACCTAG	21806259	21806284	CATTGCGTGAACCGACCACTTTAGACCTCTGGCATGGACT	179.08	231	196.68
732	22	21807317	21807342	AGGTGTGGTGGTGGGTGCCTGTAAT	21807349	21807374	CATTGCGTGAACCGAACTCGGGAGGCTGAGACAGGGGAAT	137.52	318.08	115.2
733	22	21808158	21808183	ACAGCACTATGGGAGGCCCGAGGTG	21808212	21808237	CATTGCGTGAACCGAACTAGCCTGGTCAACGTGGCGAAAC	142	338.8	147.6
734	22	21809362	21809388	ACAGGTGCGTGCCACCATGCCCAGCT	21809400	21809425	CATTGCGTGAACCGATTTAGTGGAGACGGGGTTTCACCAC	232.04	113.68	154.72
735	22	21810254	21810279	GCGCTCACCTGTCCCTGTGCCCAGA	21810328	21810353	CATTGCGTGAACCGAAAGAAAATGTCGGCCCCCATGGCCA	231.16	57.12	78
736	22	21811733	21811756	GCTTGGGGACAGGCTGGAGGAAG	21811801	21811826	CATTGCGTGAACCGACCTACACGGAAGAGTGGGAGAAGAG	99.64	19.68	237.04
737	22	21812708	21812731	TACAGGAGTGAGCCACCGCATCC	21812773	21812798	CATTGCGTGAACCGAAGGCTGGAGTGCAGTGGCACGATCA	174.8	26	238.6
738	22	21813891	21813917	CAAGAGTTCAAGACCAGCCTGGCCAA	21813926	21813951	CATTGCGTGAACCGAACCCTATCTCTACTAAAAAATACAA	258.64	110.68	37.4
739	22	21815049	21815074	TGTGTGCGTGTCGTCTGTGGCCAAG	21815100	21815125	CATTGCGTGAACCGATATTGGATGGGGTCCCACCCTGCTC	261	108.96	79.04
740	22	21816100	21816125	GGTCTTGCTATGTTGCCCTGGCTGG	21816139	21816164	CATTGCGTGAACCGAGATCAAGTGGTCCTCCCACCTTGGC	179.16	178.96	88.52
741	22	21817319	21817342	TGACCTGCAGAGTTTTCATCTGC	21817368	21817393	CATTGCGTGAACCGATTCATGTCCCTTGTCCTCATCCCTG	150.24	160.52	191.2
742	22	21818461	21818485	CGCCCAACCTAATTTTTTTTTTTG	21818529	21818554	CATTGCGTGAACCGATCATCTTGAACTCCTGACCTCAAGT	165.4	126.2	204.44
743	22	21819456	21819482	TCCTGACCTCGTGATCTGCCCTCCTT	21819508	21819533	CATTGCGTGAACCGAGCATGAGCCACCGTGGCCAGCCTCT	192.4	164.04	244.44
744	22	21820701	21820724	AGATGGTGACCCTCATCTTCATG	21820745	21820770	CATTGCGTGAACCGACGCCATTGAGATCGTGGAGTTCTTC	183.64	43.48	100.48
745	22	21821578	21821602	GACCCGCCTCCGGCCGGCGTGAGA	21821636	21821661	CATTGCGTGAACCGATGCCGCCCATTGTGATCCAGCCCGC	123.24	8.8	70.56
746	22	21822579	21822602	TCTCCCCTGACACCCGTTCCTCC	21822628	21822653	CATTGCGTGAACCGAAAGCCCCGCCCCTAGCTCTTCTACT	28	89.44	103.28
747	22	21823421	21823446	GGTGCAGGTGAAGGTGATGGAGGCT	21823471	21823496	CATTGCGTGAACCGAGTGGCCGGGAACTGTAAGGGAGTTG	71.36	188.2	143.76
748	22	21824487	21824512	TACCATTTGTAACATGTTGATCCTG	21824529	21824554	CATTGCGTGAACCGATTTCCTTCTGTTTATTTGGGAAGTC	129.12	110.68	177.52
749	22	21825371	21825397	TGGCCTCCCAAAGCGCTGGGATTACA	21825420	21825445	CATTGCGTGAACCGAAACAGAGTGTGTTCTAAATACCCAG	168.6	88.72	207.08
750	22	21826703	21826730	GCAATCCTCCTGCTTTGGCCTGCTGAA	21826757	21826782	CATTGCGTGAACCGAGGCTTTCCTTTCCTTCACACTGCAT	94.88	73.76	104.28
751	22	21827734	21827761	AGCAGGGTCTGGGGTCCCTCCCCACAG	21827780	21827805	CATTGCGTGAACCGACAGCCCCTTATGGCTGCCCAGCACC	166.76	159.6	157.08
752	22	21828714	21828739	CCCCCTAAACCAGCACCCCACTGCT	21828763	21828788	CATTGCGTGAACCGAGGGTCTTCATGAGAGGGGCGGCTTG	116.16	267.68	246.76
753	22	21829830	21829855	CACATAAGGCTGCCGGCCATGGCTT	21829869	21829894	CATTGCGTGAACCGAGATGCAGACACGCTGACCTGCCTTT	32.12	145.52	237.44
754	22	21830978	21831003	TGTGTCTGTCCTTGATCTGCAGCAG	21831017	21831042	CATTGCGTGAACCGATGTAGGCGGCCATGCTTCGGATGAA	17.36	64	128.72
755	22	21831902	21831929	CCTCCCAAAGTGCTAGGATTACAGGCG	21831972	21831997	CATTGCGTGAACCGAACAAAGGATGACTGAGGAGAGCAGG	109.64	120.52	86.8
756	22	21833020	21833045	GCAGTGAGAAGCCCTCTGAGGGGGC	21833090	21833115	CATTGCGTGAACCGATGGGGATCACTTCTTCAAAACCCCA	162.56	145.76	171.24
757	22	21834028	21834051	AATCAGGGTTCTTTACTGACCTT	21834082	21834107	CATTGCGTGAACCGACACCTTGAACTTGGCCAGATATGGG	258.16	125.4	152.64
758	22	21834842	21834869	ATTTTTATATTTTTAGTAGAGATGGAG	21834882	21834907	CATTGCGTGAACCGAGCCAGGCTGGTCTCAAACTCCTGAC	192.52	133.84	98.2
759	22	21835960	21835984	CCCAGGCTCCCCTTTCTCAGTGAG	21836009	21836034	CATTGCGTGAACCGAGGACAAGGGAAAGCCTGTTTCTGGC	193.76	99.88	57.68
760	22	21837291	21837315	CAGAAGCCACCTGCTCACCTGGCT	21837346	21837371	CATTGCGTGAACCGAAGCCTTCTTTCTCTCGTCGCCTTTA	151.76	53.16	109.48
761	22	21838121	21838144	TCCCCACCCACCCTGGCTGTCCA	21838163	21838188	CATTGCGTGAACCGACGCTGCTAGAGACTCTCATTCATCT	198.56	60.96	146.76
762	22	21839173	21839197	TTGAAGAAATGACTGACAGACAAC	21839207	21839232	CATTGCGTGAACCGATCAGACTTAGGGATGTGGCAGATGT	231.4	212.36	79.88
763	22	21840334	21840361	CCCAGGAGGCAGAGGTTGCAGTGAGCC	21840407	21840432	CATTGCGTGAACCGACTCTCAAAAAAAAAAAGAAAGCCCT	120.2	264.52	114.76
764	22	21841239	21841262	AACGGCTGAGTGTCTGGAGTCAG	21841272	21841297	CATTGCGTGAACCGACCAGTCACACAAAGCAGTGAGAAGG	131.08	198.6	93.24
765	22	21842389	21842415	AGGGGTTCTGGGCTGACTGGCCGAGC	21842440	21842465	CATTGCGTGAACCGACCCCCACCCCAGGAACAGTCCTGGC	105.88	116.28	34.16
766	22	21843314	21843338	TGCAGAGAGTAAGAGGTGCAGCTC	21843371	21843396	CATTGCGTGAACCGATTTACAAGGAGACCAACAAACAGCA	205.44	144.96	217.88
767	22	21844251	21844274	CCCTGGCAAGGAGGGGACATCTG	21844320	21844345	CATTGCGTGAACCGAATCTGAGAAGAGGGAATGCATGACG	140.48	88.36	190.72
768	22	21845565	21845592	GACACGTGGTCAGGAGCACCCCCAGTG	21845604	21845629	CATTGCGTGAACCGAGGAACAGCTACAGCCCCTACTCTTT	51	139.04	30.52
769	22	21846667	21846691	CACACAATTCTTGGCCTGCGGGTG	21846720	21846745	CATTGCGTGAACCGACCCAAGCTGGCCACATTTACATAAC	134.12	250.8	18.6
770	22	21847715	21847740	GCACCTGAGTGCCATGGGGGTGGGA	21847775	21847800	CATTGCGTGAACCGAGGGCACTTTACAAGCCCAAGGCTAG	98.6	256.52	25.04
771	22	21848680	21848706	GGTTACCTTCCCAGGCCATCTGTTAG	21848726	21848751	CATTGCGTGAACCGATACGGAACAGCCAACATGCCAACTG	50.16	152.96	143.52
772	22	21849684	21849709	AGGGACAAGCGCCCACTGCCTGGCC	21849750	21849775	CATTGCGTGAACCGAGGTGAGGGCAGCTCTCTAGCTTGCT	137.64	169.08	109.04
773	22	21850654	21850681	GAGAGTGTGCTCTAGTCAGCATCTTTC	21850722	21850747	CATTGCGTGAACCGATGCTGAGGCAGAAAGCAGAAAACTC	163.8	123	68.04
774	22	21851600	21851626	TCTTCCCAGGAGCCCCTAAGCCATGG	21851670	21851695	CATTGCGTGAACCGACAGTATCCAGAAGTGCCCCAAGGCC	192.68	178.12	161.12
775	22	21852483	21852510	GCCGGCCAGCAGCTCCTGGCTCTCCTC	21852556	21852581	CATTGCGTGAACCGACCCAGCTCTCTCCAACGCAGCTTCT	173.6	192.4	226.68
776	22	21853368	21853392	CCGAGATCGCGCCACTGCACTCCA	21853414	21853439	CATTGCGTGAACCGACTGTCTCAAAAAAAAGAAGCAGAAT	111.28	119.32	168.4
777	22	21854223	21854246	TGGAAATTCTACATGAAAGGCAC	21854294	21854319	CATTGCGTGAACCGAGATCATCTCTCTCACCCTAGGGACA	62.6	97.8	65.16
778	22	21855633	21855656	TGTGGGCCCAAAAACTCACCCAA	21855662	21855687	CATTGCGTGAACCGACGCCAACAAGAATGCACACGTAATG	220.08	142.28	122.08
779	22	21856486	21856512	TTTTTTCAGACAGAGTTTTCCTCTTG	21856551	21856576	CATTGCGTGAACCGACGCAACCTCCGCCTCCCGGGTTCAA	247.36	225.4	131.6
780	22	21857381	21857405	CTGGCCTCAAACTCCTGGGCTCAA	21857425	21857450	CATTGCGTGAACCGATTCCAAAATGTTGGGATTACAGGTG	109.96	303.56	184.84
781	22	21858436	21858462	ACACCCAGCTAATTTTTGTGGTAGAG	21858506	21858531	CATTGCGTGAACCGACTCAAGTGATCCGCCTGCCTCGGCC	27.96	209.52	251.4
782	22	21859442	21859466	AGGCGGGCAGATCATCTGATGTCT	21859496	21859521	CATTGCGTGAACCGAGAAACCCCATCTCTATTAAAAATAC	44.12	107.24	150.28
783	22	21860517	21860541	GAGTGCAGTGGCGTGATCTCGGCT	21860577	21860602	CATTGCGTGAACCGACCTGCCTCGGCCTCCCGAGTATCTG	63.68	76.2	121.76
784	22	21861495	21861520	AGATTGTGCCACTGCACTCCAGCCT	21861566	21861591	CATTGCGTGAACCGAGCTGGGCACGGTAGTTCACACTTGC	14	116.6	135.84
785	22	21862186	21862212	CAGGTGGATCACTTGAGGTCAGGAGT	21862219	21862244	CATTGCGTGAACCGACAGTCTCGCTAACGTGGTGAAATCC	104.88	141.32	73.2
786	22	21863229	21863253	GGTCAGAAGTTCGAGACCAGCCTG	21863264	21863289	CATTGCGTGAACCGAGAAACCCCATCTCTACTAAAAATGC	72.16	187.84	113.16
787	22	21864118	21864143	CTGAGTAGCTGGGACTACAGGCGTG	21864170	21864195	CATTGCGTGAACCGATTTTTAGGAGAGGCGGGGTTTCACC	58.08	181.12	142.28
788	22	21864974	21865001	GAACCCGCACCCCCAGCCCATCTACCA	21865033	21865058	CATTGCGTGAACCGACTATCCTGCCTGTGTCCCCACACCA	47.28	93.72	143.8
789	22	21865854	21865877	ACTCAGGACAGGACCACCTGGAC	21865912	21865937	CATTGCGTGAACCGAGAGCCCCTTTTCCCATCTCCTCTAC	44.4	47.04	142.56
790	22	21866958	21866981	CCACACAAGGACAGGCCACCGAA	21867030	21867055	CATTGCGTGAACCGACCAACAGTTTACCGTCTTCCGAGTG	24.84	21.44	85.32
791	22	21868117	21868143	GCGATCTCAGATCTCTCCAGACACCA	21868159	21868184	CATTGCGTGAACCGAACAGGCGGTGGAGTCAAAGGCATTT	151.6	37.68	42.48
792	22	21869069	21869093	CAAGGTATGGGGTGGGGCTGACTG	21869136	21869161	CATTGCGTGAACCGACCCTGGGTAAACTGAACTTTATTCC	148.68	78.04	59.56
793	22	21869940	21869964	ACCCAGAGATCTTCACAGTCTCAA	21870010	21870035	CATTGCGTGAACCGAAGGACTCAGTTCAGCCCCCAAGTAT	83.16	117.8	90.72
794	22	21870715	21870739	CCTTACACAGGCAGTCCCAGGCAG	21870773	21870798	CATTGCGTGAACCGATCATTCCCTCCTCTCAGCAAGTCAC	172.48	269.8	71.24
795	22	21871666	21871689	CGGCCCTTGTCCTCAGCGCCCGG	21871695	21871720	CATTGCGTGAACCGACCGCACGCGCCCGCCCCGTCCGCCT	148.28	300.52	128.24
796	22	21872663	21872688	CAAACAAAGGAACACACCACTATCG	21872709	21872734	CATTGCGTGAACCGAAGCCCAGGTCTGCCTTACAGGGAAG	60.76	145.04	137.84
797	22	21873777	21873800	GGCTGGAGTGTAGCCTCAAACTC	21873845	21873870	CATTGCGTGAACCGAGGCATAAGCCAACGCACCTGGCCCC	6.16	146.8	105.76
798	22	21874629	21874654	GAACTCCAGAGGCGGAGGTTGCAGT	21874668	21874693	CATTGCGTGAACCGACCATTGCACTCCAGCCTGGGCAACA	192.84	135.44	195.52
799	22	21875569	21875592	GGGCACGGTGGCTCACTCCTGTA	21875602	21875627	CATTGCGTGAACCGATTTGGGAGGCCGAGGCGGGTGGATC	162.56	44.36	210.32
800	22	21876726	21876751	TGCATGCAAAAATATTGATATATGG	21876787	21876812	CATTGCGTGAACCGAGGAGGTTCTCTCTGGAAGTTGGGAA	79.92	26.24	105.2
801	22	21877335	21877359	AGCTGGGATTACAAGTGAGCACCG	21877407	21877432	CATTGCGTGAACCGATGTTGCCAGGGTTGTCTCGATCTAT	170.08	142.6	81
802	22	21878405	21878431	CAGGTATCTGCCACCATGCCTGGCTA	21878462	21878487	CATTGCGTGAACCGAACCATGTTGGCCAGGCTGGTCTTGA	115.16	86.4	33.56
803	22	21879396	21879419	ATGCTTAATATAAGTATGTCCCG	21879424	21879449	CATTGCGTGAACCGAGCGCGGTGGCTCACGCCTGTAATCC	174.76	29.56	77.12
804	22	21880405	21880431	AGGCAGGAGGATCACCTGAGGTCAGG	21880473	21880498	CATTGCGTGAACCGACATATGAAATCCTGTCTCCACT	173.96	56.44	248.08
805	22	21881518	21881541	TCAGACTGACATGAGCTCAGTTC	21881570	21881595	CATTGCGTGAACCGACATCCCCAGCAAGCCTATTCCCTAT	74.48	27	218.68
806	22	21882629	21882656	AGATTCTCACTCTGTCGCCCCCAGGCT	21882703	21882728	CATTGCGTGAACCGAGTTCAAGCAATTCTCTGCCTCAAGC	162.16	83.6	125.2
807	22	21883518	21883543	CCAAAGTGCTGAGATTACAGGCGTG	21883563	21883588	CATTGCGTGAACCGATTTTTGTATTTTCAGTAGAGACACG	143.16	168	205.64
808	22	21884336	21884360	CCGAACTCAGTGGCTCACGCCTAT	21884366	21884391	CATTGCGTGAACCGAACCACTTTCAGAGGCCGAGGCGGGC	180.56	174.92	176.68
809	22	21885298	21885322	GACCAGCCTGGCCAACATGGTGAA	21885371	21885396	CATTGCGTGAACCGACCTGTAATCCCAGCTGCTTGGGAGG	151.12	180.6	137.08
810	22	21886320	21886343	AACTAGCTGGGTATGCTGTGCTG	21886370	21886395	CATTGCGTGAACCGAGTTTTCCAGGGGAAGTATGGCCGCT	95.6	203.84	104.56
811	22	21886942	21886968	CCCTAAGACTGAGGCCCAGGTCCTGG	21887006	21887031	CATTGCGTGAACCGATGACAGGAGGATTTACTGGGGCTTC	107.92	182.32	152.08
812	22	21888108	21888135	TCTTTTTTTTTTTGAGACACAGTCTCG	21888156	21888181	CATTGCGTGAACCGAGCAGTGGTGCGATCTCAGCTCACTG	97.72	158.2	107.64
813	22	21888982	21889005	TCCAGGCCTGCTTGGTCAAAAAG	21889035	21889060	CATTGCGTGAACCGAGGCAGGCAGGTGTGGCCCAGGCAGC	62.24	164.8	195.96
814	22	21890128	21890151	GGCAACATAGCAAGACCCTGTCT	21890160	21890185	CATTGCGTGAACCGAATGTAAAAATTAGCTGGAGGCTAGG	38.04	53.08	196.92
815	22	21891439	21891462	CCAGCCCGGGTGACAGAGTGAGA	21891496	21891521	CATTGCGTGAACCGAGAAACGTGTGGTGGAAGAAGGGAAG	196.52	57.12	65.2
816	22	21901972	21901996	GGCATGGCGCTCCACCAGCACATC	21902033	21902058	CATTGCGTGAACCGAAAGGTGACGGTGGAGGACATAGTTC	51.92	15	62.92
817	22	21903022	21903045	GGAGGCTTCCCTTTTCTCCTGTA	21903061	21903086	CATTGCGTGAACCGATGACACTGCGTAGTCTTCAGGCCGT	66.24	48.52	127.84
818	22	21903831	21903854	GCGCGCTCGCCTGCTCCGACAGG	21903883	21903908	CATTGCGTGAACCGAGCACAGCTCCAGGCCGGCGCAACTC	78.72	41	141.16
819	22	21904861	21904886	CAGCTCCCGGGCTTGGCGCACCACG	21904894	21904919	CATTGCGTGAACCGACTCCCGGTGCAGCAGCTGCTGCAGC	124.64	63.88	191.44
*The first two bases are modified by thiophosphorylation
